# Supplementary material for: Integrated transcriptome analysis of jejunum and liver to identify key genes and pathways associated with body weight in chickens
Source: Sci Rep. 2026 Jan 27;16:3477. doi: 10.1038/s41598-025-34620-0 (PMC12847875; doi:10.1038/s41598-025-34620-0)
Supplement: Supplementary file 1 — Supplementary Material 1 [file 41598_2025_34620_MOESM1_ESM.xlsx]

## Sheet: Sheet1
Table S1: Transcriptome sequencing of libraries from the jejunum and liver
Jejunum		Liver
Sample name	Number of reads per million	Sample name	Number of reads per million
Unknown_BJ425-01T0001	25.5523	Unknown_BJ425-01T0021	20.5623
Unknown_BJ425-01T0002	20.9545	Unknown_BJ425-01T0022	21.0518
Unknown_BJ425-01T0003	21.5056	Unknown_BJ425-01T0023	20.9536
Unknown_BJ425-01T0004	20.0003	Unknown_BJ425-01T0024	19.5732
Unknown_BJ425-01T0005	21.7134	Unknown_BJ425-01T0025	20.6888
Unknown_BJ425-01T0006	19.3621	Unknown_BJ425-01T0026	22.2168
Unknown_BJ425-01T0007	20.5187	Unknown_BJ425-01T0027	19.9602
Unknown_BJ425-01T0008	21.0724	Unknown_BJ425-01T0028	20.5361
Unknown_BJ425-01T0009	20.5701	Unknown_BJ425-01T0029	21.0332
Unknown_BJ425-01T0010	21.6242	Unknown_BJ425-01T0030	20.0415
Unknown_BJ425-01T0011	22.9259	Unknown_BJ425-01T0031	20.6915
Unknown_BJ425-01T0012	20.5692	Unknown_BJ425-01T0032	20.5552
Unknown_BJ425-01T0013	20.6974	Unknown_BJ425-01T0033	21.2245
Unknown_BJ425-01T0014	19.2349	Unknown_BJ425-01T0034	20.0386
Unknown_BJ425-01T0015	23.9388	Unknown_BJ425-01T0035	24.2882
Unknown_BJ425-01T0016	19.3691	Unknown_BJ425-01T0036_	20.6301
Unknown_BJ425-01T0017	21.8911	Unknown_BJ425-01T0037	20.5281
Unknown_BJ425-01T0018	20.7874	Unknown_BJ425-01T0038	20.1853
Unknown_BJ425-01T0019	19.9497	Unknown_BJ425-01T0039	20.9577
Unknown_BJ425-01T0020	20.4139	Unknown_BJ425-01T0040	19.9027
