# Supplementary material for: Integrated transcriptome analysis of jejunum and liver to identify key genes and pathways associated with body weight in chickens
Source: Sci Rep. 2026 Jan 27;16:3477. doi: 10.1038/s41598-025-34620-0 (PMC12847875; doi:10.1038/s41598-025-34620-0)
Supplement: Supplementary file 2 — Supplementary Material 2 [file 41598_2025_34620_MOESM2_ESM.xls]

## Sheet: Genes_at_FC_2_Jejunem 
Table S2: Differentially expressed genes (DEGs) analysis between the high weight (HW) and low weight (LW) groups in jejunem
	logFC	logCPM	F	PValue	diffexpressed	symbol	genename
ENSGALG00000023819	-4.74513	-0.0140307	27.6673	4.89e-06	DOWN	LOC772158	heat shock protein 30C-like
ENSGALG00000023818	-4.01572	6.95691	31.003	1.8e-06	DOWN	HSPB9	heat shock protein family B (small) member 9
ENSGALG00000005099	-3.90702	11.1837	11.0974	0.00184218	DOWN	ORM1	orosomucoid 1 (ovoglycoprotein)
ENSGALG00000044026	-3.74827	8.93795	22.7676	2.35e-05	DOWN	SULT6B1L	sulfotransferase family, cytosolic, 6B, member 1-like
ENSGALG00000009682	-3.18934	-0.333038	13.1983	0.000774541	DOWN	NA	NA
ENSGALG00000011579	-2.9971	2.90613	8.33363	0.00619291	DOWN	NA	NA
ENSGALG00000050544	-2.98763	-0.214134	6.62341	0.0137917	DOWN	NA	NA
ENSGALG00000001697	-2.95531	7.66926	4.83956	0.0335277	DOWN	ITIH3	inter-alpha-trypsin inhibitor heavy chain 3
ENSGALG00000053961	-2.93625	-1.47683	11.5899	0.00180812	DOWN	NA	NA
ENSGALG00000049140	-2.93077	0.518634	2.38704	0.132222	NO	NA	NA
ENSGALG00000042963	-2.90401	1.25186	12.0699	0.00122693	DOWN	NA	NA
ENSGALG00000053701	-2.83228	-0.262427	6.03512	0.0196586	DOWN	GPR179	G protein-coupled receptor 179
ENSGALG00000053237	-2.80716	-0.901969	10.0924	0.00329959	DOWN	NA	NA
ENSGALG00000032282	-2.57229	9.21461	20.103	5.83e-05	DOWN	CALB1	calbindin 1
ENSGALG00000053560	-2.5513	-0.724587	10.0266	0.0029156	DOWN	FBXO16	F-box protein 16
ENSGALG00000008601	-2.53861	11.6147	11.8288	0.00135577	DOWN	AHSG	alpha 2-HS-glycoprotein
ENSGALG00000006158	-2.5163	-0.69217	10.313	0.00257544	DOWN	ACVR2B	activin A receptor type 2B
ENSGALG00000028629	-2.48476	3.83279	5.54237	0.0248934	DOWN	TM4SF1a	transmembrane 4 L six family member 1a
ENSGALG00000045238	-2.43665	4.54082	15.3827	0.000328383	DOWN	LOC112530086	fibrinogen-like protein 1-like protein
ENSGALG00000054648	-2.40118	-0.558067	3.85803	0.0563361	NO	NA	NA
ENSGALG00000016397	-2.34636	-1.90694	6.27386	0.0163365	DOWN	SOX11	SRY-box 11
ENSGALG00000006320	-2.34291	2.60625	6.94276	0.0118361	DOWN	LOC101751878	solute carrier family 2, facilitated glucose transporter member 11-like
ENSGALG00000019845	-2.33998	11.2152	16.7863	0.000193135	DOWN	AvBD9	avian beta-defensin 9
ENSGALG00000005981	-2.33356	0.450973	7.82571	0.00782006	DOWN	GDF2	growth differentiation factor 2
ENSGALG00000009268	-2.33304	11.315	14.149	0.000530468	DOWN	FGG	fibrinogen gamma chain
ENSGALG00000003361	-2.32961	-1.35283	7.56448	0.00882947	DOWN	TREMB1	triggering receptor expressed on myeloid cells B1
ENSGALG00000055023	-2.29354	2.52794	2.92766	0.0967955	NO	INHBE	inhibin beta E subunit
ENSGALG00000004230	-2.17689	3.7837	5.09973	0.0293354	DOWN	LIPC	lipase C, hepatic type
ENSGALG00000041782	-2.16515	-1.05348	7.24236	0.0102696	DOWN	NA	NA
ENSGALG00000016196	-2.15847	2.95442	6.49742	0.0146561	DOWN	CBSL	cystathionine-beta-synthase like
ENSGALG00000034621	-2.13401	-1.89331	6.77675	0.0128127	DOWN	KCNIP4	potassium voltage-gated channel interacting protein 4
ENSGALG00000052173	-2.13303	-0.0534554	6.46251	0.0149058	DOWN	NA	NA
ENSGALG00000010978	-2.12784	2.86508	3.99338	0.0523639	NO	ANGPTL3	angiopoietin like 3
ENSGALG00000008646	-2.10804	8.11343	6.00371	0.0186481	DOWN	HRG	histidine rich glycoprotein
ENSGALG00000010969	-2.10772	7.26325	3.33817	0.0750008	NO	SPIA4	serpin peptidase inhibitor, clade A (alpha-1 antiproteinase, antitrypsin), member 4
ENSGALG00000006443	-2.09745	3.27237	11.9611	0.00128341	DOWN	ART1L2	ADP-ribosyltransferase 1 like 2
ENSGALG00000005458	-2.0963	-0.465314	7.55597	0.00886464	DOWN	RPL3L	ribosomal protein L3 like
ENSGALG00000039245	-2.09408	1.40084	5.40663	0.0265906	DOWN	STAB2	stabilin 2
ENSGALG00000053708	-2.0784	2.91929	9.63826	0.00345482	DOWN	LOC107049796	platelet glycoprotein VI-like
ENSGALG00000039480	-2.06844	-1.36022	5.97316	0.0189309	DOWN	NA	NA
ENSGALG00000016985	-2.05784	7.5466	3.83066	0.0591337	NO	CPB2	carboxypeptidase B2
ENSGALG00000030510	-2.0266	-1.83631	4.30251	0.0443974	DOWN	NA	NA
ENSGALG00000031293	-1.96918	6.89985	6.65396	0.0135904	NO	SLCO1A2	solute carrier organic anion transporter family member 1A2
ENSGALG00000003105	-1.96353	0.823355	3.77029	0.0590876	NO	ANKFN1	ankyrin repeat and fibronectin type III domain containing 1
ENSGALG00000045522	-1.92196	-0.642488	4.07225	0.0501922	NO	C6orf58	chromosome 6 open reading frame 58
ENSGALG00000053871	-1.91486	-1.81649	5.26591	0.0269573	NO	NA	NA
ENSGALG00000012755	-1.90793	2.82615	6.8182	0.012561	NO	IGF1	insulin like growth factor 1
ENSGALG00000005843	-1.9047	-0.221121	4.24746	0.0457129	NO	EEF1A2	eukaryotic translation elongation factor 1 alpha 2
ENSGALG00000039209	-1.88491	1.43519	11.1892	0.00211845	NO	WIF1	WNT inhibitory factor 1
ENSGALG00000053130	-1.87298	-1.18333	11.2922	0.00169685	NO	MYOZ3	myozenin 3
ENSGALG00000012593	-1.87089	-0.800485	2.91828	0.0951694	NO	SLC28A3	solute carrier family 28 member 3
ENSGALG00000052108	-1.86398	2.83946	3.50942	0.0681864	NO	NA	NA
ENSGALG00000027147	-1.83802	0.47176	8.16751	0.00668128	NO	CELF5	CUGBP Elav-like family member 5
ENSGALG00000050187	-1.83511	-0.734707	6.15891	0.0172801	NO	LOC425662	methanethiol oxidase-like
ENSGALG00000035219	-1.83317	15.7222	12.058	0.00123294	NO	ALB	albumin
ENSGALG00000000839	-1.78063	1.42582	2.92734	0.0946743	NO	WNT11	Wnt family member 11
ENSGALG00000053526	-1.77635	-0.964828	6.53192	0.0144138	NO	NTF3	neurotrophin 3
ENSGALG00000050866	-1.76743	-0.933015	3.23802	0.0793356	NO	HSD3B1	hydroxy-delta-5-steroid dehydrogenase, 3 beta- and steroid delta-isomerase 1
ENSGALG00000010662	-1.76341	-1.17487	5.43682	0.0247277	NO	NA	NA
ENSGALG00000006964	-1.74276	-1.25144	5.31924	0.0262391	NO	SDR42E2	short chain dehydrogenase/reductase family 42E, member 2
ENSGALG00000009100	-1.73669	0.0112182	5.68565	0.0218301	NO	FSHR	follicle stimulating hormone receptor
ENSGALG00000009737	-1.72731	-0.82081	5.44461	0.0287932	NO	TAC1	tachykinin precursor 1
ENSGALG00000025388	-1.71025	-1.21499	4.01502	0.0517581	NO	MIR1581	microRNA 1581
ENSGALG00000032856	-1.70422	5.12283	12.0982	0.00121265	NO	GFRA2	GDNF family receptor alpha 2
ENSGALG00000004083	-1.69945	-1.14166	2.89646	0.0963728	NO	GRIA1	glutamate ionotropic receptor AMPA type subunit 1
ENSGALG00000048015	-1.69937	-1.62491	4.96146	0.0331089	NO	NA	NA
ENSGALG00000014999	-1.68332	-1.85245	4.26351	0.0453249	NO	MAP1B	microtubule associated protein 1B
ENSGALG00000053794	-1.67601	-2.07144	3.06673	0.0874147	NO	NA	NA
ENSGALG00000049062	-1.67367	-0.487845	6.61568	0.0138431	NO	NA	NA
ENSGALG00000013414	-1.67029	1.9018	9.52675	0.00362853	NO	PDLIM3	PDZ and LIM domain 3
ENSGALG00000028298	-1.66825	-0.967467	9.35213	0.00391945	NO	CNTLN	centlein, centrosomal protein
ENSGALG00000017148	-1.65591	-0.10415	7.43365	0.00938655	NO	CENPJ	centromere protein J
ENSGALG00000042375	-1.65583	-1.98759	2.97583	0.0920745	NO	LOC101748706	ATP-dependent DNA helicase Q4-like
ENSGALG00000009042	-1.65451	-1.41179	3.09986	0.0857828	NO	ISM1	isthmin 1
ENSGALG00000046159	-1.64997	9.88873	13.7052	0.00063237	NO	KNG1	kininogen 1
ENSGALG00000010741	-1.64888	-1.03244	2.99788	0.0909193	NO	MAP1LC3C	microtubule associated protein 1 light chain 3 gamma
ENSGALG00000043257	-1.64424	4.88616	2.70062	0.107984	NO	LYGL	lysozyme g-like
ENSGALG00000013604	-1.6366	-0.237964	4.23847	0.0459316	NO	VIP	vasoactive intestinal peptide
ENSGALG00000053843	-1.62791	1.61581	2.18277	0.147231	NO	NA	NA
ENSGALG00000029827	-1.61654	3.66285	1.99537	0.165352	NO	ACSM4	acyl-CoA synthetase medium-chain family member 4
ENSGALG00000040205	-1.61563	-1.33371	4.30701	0.0461124	NO	NA	NA
ENSGALG00000054610	-1.60714	-1.37534	5.89447	0.0196807	NO	NA	NA
ENSGALG00000038683	-1.60252	-0.119689	9.38753	0.00385853	NO	NA	NA
ENSGALG00000015395	-1.60035	1.5503	5.59868	0.0227989	NO	CD200L	CD200 molecule-like
ENSGALG00000002688	-1.58753	10.1863	6.52975	0.0144289	NO	NME4	NME/NM23 nucleoside diphosphate kinase 4
ENSGALG00000039919	-1.585	0.930776	6.27983	0.016289	NO	NA	NA
ENSGALG00000005806	-1.57407	-0.43012	4.47779	0.0404772	NO	KIF24	kinesin family member 24
ENSGALG00000038396	-1.57284	6.58041	8.15498	0.00671975	NO	NA	NA
ENSGALG00000052766	-1.56765	-1.54219	1.85453	0.180719	NO	NA	NA
ENSGALG00000003594	-1.5626	0.230945	7.17676	0.0105926	NO	ANK1	ankyrin 1
ENSGALG00000051607	-1.55875	4.04776	3.11642	0.0870915	NO	NA	NA
ENSGALG00000015795	-1.55228	-1.42077	3.38409	0.0731021	NO	ADAMTS5	ADAM metallopeptidase with thrombospondin type 1 motif 5
ENSGALG00000045548	-1.54974	-0.91472	4.29541	0.0445647	NO	NA	NA
ENSGALG00000053700	-1.5443	-0.975518	5.30259	0.0264611	NO	NA	NA
ENSGALG00000021627	-1.54427	9.3929	6.67811	0.0134336	NO	IFI27L2	interferon, alpha-inducible protein 27-like 2
ENSGALG00000033641	-1.54013	2.93289	5.15662	0.0284967	NO	NRG2	neuregulin 2
ENSGALG00000009690	-1.5401	2.16994	9.19039	0.00421108	NO	CENPF	centromere protein F
ENSGALG00000010865	-1.53519	-1.24662	7.17526	0.0115926	NO	TMEM196	transmembrane protein 196
ENSGALG00000040857	-1.52403	4.07202	5.11411	0.0291209	NO	TECTA	tectorin alpha
ENSGALG00000041502	-1.51074	7.97965	9.3102	0.00399294	NO	ANGPT1L	angiopoietin-related protein 1-like
ENSGALG00000026716	-1.49451	0.748772	6.71381	0.0132052	NO	CELF5	CUGBP Elav-like family member 5
ENSGALG00000008896	-1.49214	-1.42125	3.56387	0.0661662	NO	PPP1R1C	protein phosphatase 1 regulatory inhibitor subunit 1C
ENSGALG00000015422	-1.48926	-0.88354	4.23943	0.047749	NO	NRG1	neuregulin 1
ENSGALG00000046217	-1.48618	11.9254	5.7692	0.0209412	NO	PIT54	PIT54 protein
ENSGALG00000020390	-1.483	7.02503	4.03726	0.0511432	NO	SPIA5	serpin peptidase inhibitor, clade A (alpha-1 antiproteinase, antitrypsin), member 5
ENSGALG00000047567	-1.48232	0.304899	4.73868	0.0353246	NO	NA	NA
ENSGALG00000020391	-1.48151	7.01498	10.6017	0.0022749	NO	SERPINA10	serpin family A member 10
ENSGALG00000049832	-1.4791	-1.39724	3.55282	0.0665707	NO	NA	NA
ENSGALG00000017025	-1.47786	2.6897	12.2135	0.00115639	NO	CKAP2	cytoskeleton associated protein 2
ENSGALG00000041621	-1.47199	9.98561	7.09556	0.0110075	NO	LY6E	lymphocyte antigen 6 family member E
ENSGALG00000007525	-1.4717	-1.6102	2.64587	0.111508	NO	INCENPL	inner centromere protein antigens 135/155kDa-like
ENSGALG00000012068	-1.46896	-0.881006	5.26615	0.0269542	NO	NA	NA
ENSGALG00000006877	-1.46044	1.1713	6.43888	0.0150774	NO	KLHL4	kelch like family member 4
ENSGALG00000014924	-1.4544	0.928197	6.10658	0.0177288	NO	POLQ	DNA polymerase theta
ENSGALG00000033520	-1.45042	0.130253	5.56901	0.02314	NO	DCSTAMP	dendrocyte expressed seven transmembrane protein
ENSGALG00000016931	-1.44276	1.46716	6.04974	0.0182306	NO	BORA	bora, aurora kinase A activator
ENSGALG00000053982	-1.43979	-1.36103	2.75279	0.104743	NO	LOC101751432	uncharacterized LOC101751432
ENSGALG00000019211	-1.43621	3.15794	9.76065	0.00327429	NO	MAEL	maelstrom spermatogenic transposon silencer
ENSGALG00000008635	-1.43396	0.365503	2.25712	0.140691	NO	LOC417741	secreted frizzled-related protein 2-like
ENSGALG00000042819	-1.43319	6.50589	9.34954	0.00392395	NO	NA	NA
ENSGALG00000008072	-1.43033	0.800385	5.96607	0.0189972	NO	CHRDL1	chordin like 1
ENSGALG00000027887	-1.42807	-1.80022	1.77636	0.189982	NO	C1QTNF3	C1q and TNF related 3
ENSGALG00000048024	-1.42619	-1.30646	2.89369	0.096527	NO	NA	NA
ENSGALG00000014176	-1.42425	9.23971	13.0664	0.000816838	NO	PLA2G2E	phospholipase A2 group IIE
ENSGALG00000026056	-1.42181	-1.07479	4.28566	0.0447956	NO	LOC112532948	small nucleolar RNA SNORD55/SNORD39
ENSGALG00000007594	-1.41587	-1.20569	3.12319	0.0846545	NO	ASB12	ankyrin repeat and SOCS box containing 12
ENSGALG00000010926	-1.41586	3.91687	6.95007	0.011795	NO	SPP1	secreted phosphoprotein 1
ENSGALG00000054638	-1.41446	-0.158037	5.09865	0.0293516	NO	NA	NA
ENSGALG00000015055	-1.41187	-0.0367841	3.43985	0.0708682	NO	SLC22A16	solute carrier family 22 member 16
ENSGALG00000011801	-1.40968	0.505648	3.92351	0.0543743	NO	ESR2	estrogen receptor 2
ENSGALG00000020703	-1.40701	3.75615	3.34764	0.0746049	NO	GRB14	growth factor receptor bound protein 14
ENSGALG00000010674	-1.4042	4.58715	18.7133	9.54e-05	NO	DCTD	dCMP deaminase
ENSGALG00000001371	-1.3985	3.93128	12.3724	0.00108328	NO	HS3ST3A1	heparan sulfate-glucosamine 3-sulfotransferase 3A1
ENSGALG00000007841	-1.39195	1.91166	5.57986	0.0230146	NO	NA	NA
ENSGALG00000011468	-1.39132	3.69245	10.9419	0.00196765	NO	IGFBP5	insulin like growth factor binding protein 5
ENSGALG00000007048	-1.39002	3.21076	8.94208	0.00470455	NO	SYNM	synemin
ENSGALG00000034649	-1.38202	1.31946	3.99185	0.0524071	NO	TOX3	TOX high mobility group box family member 3
ENSGALG00000011294	-1.38092	0.363603	2.97638	0.0920457	NO	THRB	thyroid hormone receptor beta
ENSGALG00000002763	-1.37776	4.90745	13.5665	0.000668282	NO	FRZB	frizzled related protein
ENSGALG00000025822	-1.36897	0.800568	6.54694	0.0143097	NO	CYP1B1	cytochrome P450 family 1 subfamily B member 1
ENSGALG00000028158	-1.36538	-1.66056	2.33514	0.134189	NO	FGF7	fibroblast growth factor 7
ENSGALG00000054655	-1.36373	-1.0154	2.77564	0.103359	NO	ALPK2	alpha kinase 2
ENSGALG00000032098	-1.3616	-0.684247	4.20164	0.0468404	NO	ARTN	artemin
ENSGALG00000017392	-1.36086	0.275709	7.96238	0.00734164	NO	SPDYA	speedy/RINGO cell cycle regulator family member A
ENSGALG00000006064	-1.35851	-0.323142	5.51471	0.0237784	NO	TEKT1	tektin 1
ENSGALG00000036869	-1.35844	-0.118109	11.7588	0.00230547	NO	NKX2-2	NK2 homeobox 2
ENSGALG00000048656	-1.35491	-1.18532	4.34055	0.0435126	NO	NA	NA
ENSGALG00000032398	-1.33337	3.52605	13.5622	0.000669445	NO	ASPM	abnormal spindle microtubule assembly
ENSGALG00000029301	-1.32711	1.04484	12.0987	0.0012124	NO	BMP2	bone morphogenetic protein 2
ENSGALG00000040521	-1.31313	-0.840956	4.69124	0.0362057	NO	HOXA2	homeobox A2
ENSGALG00000039536	-1.31185	9.1151	9.67427	0.00340063	NO	C8orf22	C8orf22 homolog
ENSGALG00000011190	-1.31182	6.91741	3.42673	0.0713869	NO	PLACL2	PLAC8 like 2
ENSGALG00000043047	-1.3118	-0.155809	6.44836	0.0150083	NO	SOBP	sine oculis binding protein homolog
ENSGALG00000038813	-1.3089	-1.16683	6.03068	0.0184022	NO	KLHL41	kelch like family member 41
ENSGALG00000034631	-1.30664	-1.57013	2.35479	0.132607	NO	NA	NA
ENSGALG00000007311	-1.30641	6.64263	18.9822	8.67e-05	NO	CLDN2	claudin 2
ENSGALG00000010533	-1.29892	-1.85858	2.12084	0.152949	NO	ELAVL4	ELAV like RNA binding protein 4
ENSGALG00000033089	-1.2984	-1.50942	2.97151	0.0923029	NO	LOC414835	cHz-cadherin
ENSGALG00000005347	-1.29634	-0.283565	2.75614	0.104538	NO	ADAMTS18	ADAM metallopeptidase with thrombospondin type 1 motif 18
ENSGALG00000011086	-1.29464	1.24181	4.72865	0.035509	NO	ACTA1	actin alpha 1, skeletal muscle
ENSGALG00000046262	-1.29081	-1.37978	2.11953	0.153072	NO	CCDC60	coiled-coil domain containing 60
ENSGALG00000054224	-1.2898	-0.468078	4.77749	0.0346212	NO	NA	NA
ENSGALG00000038416	-1.28809	2.14812	11.7115	0.00142357	NO	NA	NA
ENSGALG00000012783	-1.2866	-1.37786	1.2876	0.264957	NO	MYBPC1	myosin binding protein C, slow type
ENSGALG00000004518	-1.28611	9.33286	5.38727	0.0253529	NO	BHMT2	betaine--homocysteine S-methyltransferase 2
ENSGALG00000048940	-1.28504	-1.89501	2.3811	0.130522	NO	NF2L	neurofibromin 2-like
ENSGALG00000014501	-1.28178	0.100153	4.58831	0.0382007	NO	FGFBP2	fibroblast growth factor binding protein 2
ENSGALG00000049819	-1.28089	1.90786	8.71594	0.00520764	NO	NA	NA
ENSGALG00000047914	-1.27972	1.6467	9.15529	0.00427736	NO	NA	NA
ENSGALG00000015935	-1.27701	2.30224	3.95087	0.0535771	NO	SMYD1	SET and MYND domain containing 1
ENSGALG00000047787	-1.27615	-1.46827	2.36236	0.132003	NO	NA	NA
ENSGALG00000051331	-1.276	-0.524804	1.82833	0.183762	NO	NA	NA
ENSGALG00000025774	-1.2756	0.692872	6.23388	0.0166582	NO	HOXB2	homeobox B2
ENSGALG00000048093	-1.27496	0.983215	8.98417	0.00461675	NO	NA	NA
ENSGALG00000016142	-1.27223	5.71013	2.43206	0.12659	NO	MX1	myxovirus (influenza virus) resistance 1, interferon-inducible protein p78 (mouse)
ENSGALG00000016464	-1.27003	5.99477	3.90353	0.054965	NO	VSNL1	visinin like 1
ENSGALG00000012761	-1.26485	4.39574	9.28182	0.0040435	NO	DRAM1	DNA damage regulated autophagy modulator 1
ENSGALG00000001926	-1.26171	2.35072	5.99656	0.0187138	NO	HSPB1	heat shock protein family B (small) member 1
ENSGALG00000013775	-1.25008	-1.8689	1.76907	0.190874	NO	CDH19	cadherin 19
ENSGALG00000009523	-1.2467	0.360394	5.01589	0.0306207	NO	CNTN1	contactin 1
ENSGALG00000010719	-1.24475	-1.06998	3.57088	0.0659108	NO	NEIL3	nei like DNA glycosylase 3
ENSGALG00000038512	-1.24074	-1.09353	2.48597	0.122578	NO	AGTR1	angiotensin II receptor type 1
ENSGALG00000051887	-1.24007	1.76435	7.07205	0.0111308	NO	LOC107055472	translation initiation factor IF-2-like
ENSGALG00000051160	-1.23949	-1.20419	2.05068	0.159745	NO	NA	NA
ENSGALG00000052891	-1.22795	0.215253	7.80048	0.00791194	NO	NA	NA
ENSGALG00000039171	-1.22794	-0.09312	5.16251	0.0284113	NO	RAD52	RAD52 homolog, DNA repair protein
ENSGALG00000027454	-1.22276	1.63878	7.21392	0.0104083	NO	CENPW	centromere protein W
ENSGALG00000019844	-1.21759	6.20955	2.10581	0.154376	NO	AvBD8	avian beta-defensin 8
ENSGALG00000004591	-1.21598	10.0411	5.3473	0.0258696	NO	SERPINC1	serpin family C member 1
ENSGALG00000001727	-1.20879	-1.34425	2.12089	0.152944	NO	LZTS1	leucine zipper tumor suppressor 1
ENSGALG00000009388	-1.2084	-1.63625	2.00435	0.164427	NO	SUSD4	sushi domain containing 4
ENSGALG00000051274	-1.20514	-1.43447	1.6037	0.212553	NO	B3GALT2	beta-1,3-galactosyltransferase 2
ENSGALG00000003553	-1.20397	2.13463	1.44007	0.23704	NO	ABCA12	ATP binding cassette subfamily A member 12
ENSGALG00000039764	-1.19988	2.02049	0.460387	0.502342	NO	NA	NA
ENSGALG00000041640	-1.1996	-1.64321	2.64133	0.111806	NO	TWIST1	twist family bHLH transcription factor 1
ENSGALG00000054621	-1.19851	-0.883617	1.50981	0.226199	NO	LOC107051914	uncharacterized LOC107051914
ENSGALG00000003425	-1.1945	0.24103	3.88399	0.0555491	NO	GALR1L	galanin receptor type 1-like
ENSGALG00000051964	-1.19196	1.71806	0.985056	0.326795	NO	NA	NA
ENSGALG00000026146	-1.19029	-1.79933	1.89733	0.175877	NO	CRLF1	cytokine receptor like factor 1
ENSGALG00000030002	-1.18596	8.30487	18.1241	0.00011806	NO	KRT18	keratin 18
ENSGALG00000044387	-1.18307	-1.41684	1.79045	0.188271	NO	SLC4A9	solute carrier family 4 member 9
ENSGALG00000048452	-1.18183	-0.938998	1.38723	0.245689	NO	NA	NA
ENSGALG00000003833	-1.18015	-1.14488	1.74667	0.193648	NO	CACNA1E	calcium voltage-gated channel subunit alpha1 E
ENSGALG00000051064	-1.17911	-1.46158	4.5246	0.0444242	NO	ESX1	ESX homeobox 1
ENSGALG00000044733	-1.17777	4.71728	1.1532	0.289183	NO	LOC112531842	transthyretin-like
ENSGALG00000050257	-1.17466	-1.84395	1.25412	0.269308	NO	NA	NA
ENSGALG00000022875	-1.17415	1.88097	8.73653	0.00515955	NO	MOG	myelin oligodendrocyte glycoprotein
ENSGALG00000013056	-1.17241	-1.67215	1.14033	0.291851	NO	TUBA8A	tubulin alpha 8A
ENSGALG00000034107	-1.17092	0.204576	5.24956	0.0271818	NO	TRIM63	tripartite motif containing 63
ENSGALG00000027184	-1.17011	1.18435	3.02079	0.0897359	NO	OLFML1	olfactomedin like 1
ENSGALG00000022622	-1.16919	1.59564	9.17247	0.00424477	NO	HOXA4	homeobox A4
ENSGALG00000053391	-1.16768	-0.744254	3.93688	0.0539832	NO	GOLPH3L	golgi phosphoprotein 3 like
ENSGALG00000037493	-1.16455	-0.261357	3.8631	0.0561814	NO	NA	NA
ENSGALG00000051336	-1.16339	1.45064	10.3094	0.00257945	NO	ANKLE1	ankyrin repeat and LEM domain containing 1
ENSGALG00000012756	-1.16324	-0.243985	3.39075	0.072831	NO	PARPBP	PARP1 binding protein
ENSGALG00000010170	-1.16322	1.11524	6.98623	0.0115938	NO	NA	NA
ENSGALG00000013057	-1.16058	6.45234	2.35899	0.132271	NO	USP41	ubiquitin specific peptidase 41
ENSGALG00000011275	-1.15975	0.624523	3.96277	0.0532344	NO	DEPDC1	DEP domain containing 1
ENSGALG00000039742	-1.15677	0.942866	6.75763	0.0129306	NO	CYP21A1	cytochrome P450, family 21, subfamily A, polypeptide 1
ENSGALG00000032143	-1.15475	1.16209	4.79256	0.0343522	NO	CRISPLD2	cysteine rich secretory protein LCCL domain containing 2
ENSGALG00000047463	-1.15163	-1.60832	2.29437	0.137542	NO	NA	NA
ENSGALG00000044817	-1.15024	1.29183	2.32808	0.134763	NO	NA	NA
ENSGALG00000002507	-1.14968	8.21573	2.80767	0.101452	NO	MBL2	mannose binding lectin 2
ENSGALG00000055048	-1.14929	-1.41762	2.07367	0.15748	NO	NA	NA
ENSGALG00000035783	-1.14803	-0.916445	1.88393	0.177376	NO	NA	NA
ENSGALG00000020386	-1.14776	1.30766	4.69674	0.0361023	NO	BDKRB1	bradykinin receptor B1
ENSGALG00000054981	-1.14555	10.1947	2.34318	0.133539	NO	NA	NA
ENSGALG00000048771	-1.14502	3.3461	7.42292	0.00943385	NO	SPAG5	sperm associated antigen 5
ENSGALG00000010470	-1.14491	0.129331	4.11619	0.0490252	NO	TCERG1L	transcription elongation regulator 1 like
ENSGALG00000007555	-1.14002	4.04915	19.0905	8.34e-05	NO	CCND1	cyclin D1
ENSGALG00000011287	-1.13978	8.95586	1.51861	0.224874	NO	SULT	sulfotransferase
ENSGALG00000030647	-1.13861	-0.226545	2.53944	0.118742	NO	NA	NA
ENSGALG00000034297	-1.13484	2.9528	9.27257	0.00406012	NO	TBX2	T-box transcription factor 2
ENSGALG00000053942	-1.13141	1.37321	7.77576	0.00800308	NO	NA	NA
ENSGALG00000021171	-1.12835	2.49029	6.51042	0.0145643	NO	LOC415478	transmembrane protein 2-like
ENSGALG00000053862	-1.12753	-1.18391	3.20094	0.081011	NO	NA	NA
ENSGALG00000050464	-1.12639	-1.66945	2.04179	0.160631	NO	LOC101748539	uncharacterized LOC101748539
ENSGALG00000016473	-1.12561	-1.97161	2.00882	0.163968	NO	OSR1	odd-skipped related transciption factor 1
ENSGALG00000023435	-1.12512	6.57409	3.12238	0.0846931	NO	GATM	glycine amidinotransferase
ENSGALG00000037769	-1.12432	-0.629487	2.88969	0.09675	NO	NEBL	nebulette
ENSGALG00000052088	-1.12423	0.619367	6.08004	0.0179613	NO	SFR1	SWI5 dependent homologous recombination repair protein 1
ENSGALG00000020788	-1.12371	0.676175	6.17329	0.0171589	NO	CCDC141	coiled-coil domain containing 141
ENSGALG00000053241	-1.12328	-0.639894	3.02931	0.0893002	NO	LOC424199	uncharacterized LOC424199
ENSGALG00000009594	-1.12288	6.25436	10.7242	0.00215881	NO	RARRES1	retinoic acid receptor responder 1
ENSGALG00000012766	-1.12244	1.17003	10.5228	0.0023531	NO	SYCP3	synaptonemal complex protein 3
ENSGALG00000009157	-1.12042	1.39406	8.12398	0.00681594	NO	ECT2	epithelial cell transforming 2
ENSGALG00000049548	-1.12002	-1.06788	1.72295	0.19664	NO	NA	NA
ENSGALG00000013208	-1.11983	1.57775	6.00971	0.018593	NO	CENPE	centromere protein E
ENSGALG00000034907	-1.11756	1.36442	6.9801	0.0116276	NO	HOXB5	homeobox B5
ENSGALG00000027874	-1.11353	7.24632	4.43147	0.041475	NO	CHAC1	ChaC glutathione specific gamma-glutamylcyclotransferase 1
ENSGALG00000041959	-1.10994	-1.10332	2.39878	0.129142	NO	NA	NA
ENSGALG00000014616	-1.10518	6.9038	3.0159	0.0899868	NO	MT3	metallothionein 3
ENSGALG00000053846	-1.10486	1.07306	4.60612	0.0378472	NO	NA	NA
ENSGALG00000013422	-1.10449	-1.11029	2.49833	0.121678	NO	RHNO1	RAD9-HUS1-RAD1 interacting nuclear orphan 1
ENSGALG00000004794	-1.09919	0.629554	7.47802	0.00919353	NO	H2AFY2	H2A histone family, member Y2
ENSGALG00000031373	-1.09806	0.482397	2.69367	0.108424	NO	PADI3	peptidyl arginine deiminase 3
ENSGALG00000055117	-1.09785	2.12519	4.96573	0.0314187	NO	NA	NA
ENSGALG00000035153	-1.09235	-0.559707	4.18462	0.0472668	NO	STX3	syntaxin 3
ENSGALG00000034168	-1.09009	0.95501	4.77364	0.0346903	NO	WNT5A	Wnt family member 5A
ENSGALG00000004195	-1.08924	3.31055	7.06909	0.0111465	NO	KIF4B	kinesin family member 4B
ENSGALG00000054634	-1.08801	4.9819	12.6242	0.000977297	NO	NA	NA
ENSGALG00000013575	-1.08505	9.33942	1.6627	0.204492	NO	IFI6	interferon alpha inducible protein 6
ENSGALG00000043909	-1.08432	4.86825	2.9199	0.0950806	NO	MSMB	microseminoprotein, beta-
ENSGALG00000047462	-1.08396	-0.818809	3.133	0.0841849	NO	NA	NA
ENSGALG00000045901	-1.0827	-1.28635	2.07651	0.157202	NO	LRRC26	leucine rich repeat containing 26
ENSGALG00000037669	-1.08068	3.64841	13.3146	0.000739167	NO	FKBP9	FK506 binding protein 9
ENSGALG00000044866	-1.07926	-0.271722	2.37	0.131397	NO	ADAM32L2	ADAM metallopeptidase domain 32-like 2
ENSGALG00000053734	-1.07792	-0.940111	2.71312	0.107197	NO	NA	NA
ENSGALG00000037015	-1.07617	0.986461	3.92115	0.0544438	NO	DACH1	dachshund family transcription factor 1
ENSGALG00000016283	-1.07442	0.947331	8.71432	0.00521144	NO	BEND6	BEN domain containing 6
ENSGALG00000043582	-1.0733	2.53923	4.13413	0.0485574	NO	LY6CLEL	lymphocyte antigen 6 complex, locus E-like
ENSGALG00000051054	-1.07321	2.48526	1.15236	0.289356	NO	MHCY34	major histocompatibility complex Y, class I heavy chain 34
ENSGALG00000013723	-1.07284	8.80357	1.35144	0.251773	NO	OASL	2'-5'-oligoadenylate synthetase like
ENSGALG00000015877	-1.0711	3.26439	2.90309	0.0960053	NO	NA	NA
ENSGALG00000009759	-1.06875	-1.12639	3.30402	0.0764486	NO	SLC16A7	solute carrier family 16 member 7
ENSGALG00000013722	-1.06574	5.61219	14.3263	0.000494758	NO	SEMA3B	semaphorin 3B
ENSGALG00000007383	-1.06326	2.95854	8.88928	0.00481719	NO	HSPB8	heat shock protein family B (small) member 8
ENSGALG00000047209	-1.06025	1.15663	9.60807	0.00350097	NO	NA	NA
ENSGALG00000053921	-1.05918	2.74683	5.59931	0.0227917	NO	LOC112532140	uncharacterized LOC112532140
ENSGALG00000015237	-1.05824	-1.72417	1.35385	0.251356	NO	PPIL6	peptidylprolyl isomerase like 6
ENSGALG00000006479	-1.05803	1.08461	4.87629	0.0328982	NO	CCM2L	CCM2 like scaffolding protein
ENSGALG00000045125	-1.05675	0.20056	4.69266	0.036179	NO	GP5	glycoprotein V platelet
ENSGALG00000026661	-1.05671	3.49343	8.0416	0.00707875	NO	MSRB3	methionine sulfoxide reductase B3
ENSGALG00000037735	-1.05628	-1.27901	2.40292	0.128821	NO	CENPA	centromere protein A
ENSGALG00000008486	-1.05565	1.99388	11.1474	0.00180364	NO	CACNA2D1	calcium voltage-gated channel auxiliary subunit alpha2delta 1
ENSGALG00000033271	-1.05536	-0.110991	3.89756	0.0551428	NO	PFKM	phosphofructokinase, muscle
ENSGALG00000021230	-1.05483	-1.12419	1.87219	0.178703	NO	EPB42	erythrocyte membrane protein band 4.2
ENSGALG00000054901	-1.05331	-1.28465	2.64502	0.111564	NO	NA	NA
ENSGALG00000042798	-1.05306	-0.783128	2.24895	0.141393	NO	GDAP1	ganglioside induced differentiation associated protein 1
ENSGALG00000047584	-1.05091	-0.155455	3.09061	0.0921303	NO	NA	NA
ENSGALG00000010013	-1.0485	3.19098	5.89141	0.0197105	NO	EDNRA	endothelin receptor type A
ENSGALG00000015895	-1.04834	-0.989731	2.32224	0.13524	NO	HTR1B	5-hydroxytryptamine receptor 1B
ENSGALG00000016618	-1.04712	0.410897	6.9581	0.01175	NO	PNPLA4	patatin like phospholipase domain containing 4
ENSGALG00000048486	-1.04675	0.785443	1.77636	0.19573	NO	TMEM213	transmembrane protein 213
ENSGALG00000032428	-1.04191	4.52949	2.72941	0.106182	NO	LOC100858381	chromosome 11 open reading frame, human C19orf12-like
ENSGALG00000050294	-1.03953	4.68043	3.64169	0.063393	NO	NAT8	N-acetyltransferase 8 (GCN5-related, putative)
ENSGALG00000014233	-1.03884	5.71045	6.63422	0.0137201	NO	FBLN1	fibulin 1
ENSGALG00000014264	-1.03833	-1.59987	1.14492	0.290896	NO	NSUN7	NOP2/Sun RNA methyltransferase family member 7
ENSGALG00000009667	-1.03732	-2.02881	1.21421	0.276948	NO	MFAP3L	microfibrillar associated protein 3 like
ENSGALG00000029195	-1.03497	-1.33981	1.44258	0.23664	NO	STK32A	serine/threonine kinase 32A
ENSGALG00000029396	-1.03488	4.08213	13.5425	0.000674739	NO	NA	NA
ENSGALG00000015497	-1.03457	-1.9466	1.43399	0.238016	NO	VGLL3	vestigial like family member 3
ENSGALG00000055086	-1.03418	2.14623	14.2521	0.00050938	NO	NA	NA
ENSGALG00000038411	-1.03329	0.234063	4.41549	0.0418255	NO	CENPL	centromere protein L
ENSGALG00000051380	-1.03187	3.69355	6.24736	0.016549	NO	NA	NA
ENSGALG00000001506	-1.02872	2.6098	5.31539	0.0262903	NO	PTTG2	pituitary tumor-transforming 2
ENSGALG00000054317	-1.02865	0.93094	5.98114	0.0188566	NO	NA	NA
ENSGALG00000004491	-1.02624	5.2987	1.9051	0.175014	NO	DMGDH	dimethylglycine dehydrogenase
ENSGALG00000037453	-1.02462	1.7855	8.29628	0.00629932	NO	TERF1	telomeric repeat binding factor 1
ENSGALG00000005643	-1.024	4.04884	6.84763	0.0123856	NO	LYVE1	lymphatic vessel endothelial hyaluronan receptor 1
ENSGALG00000007047	-1.02081	-1.31663	1.36683	0.249133	NO	GAL	galanin and GMAP prepropeptide
ENSGALG00000021884	-1.02063	1.35672	1.20882	0.278003	NO	LOC420107	paramyosin-like
ENSGALG00000011058	-1.0201	-1.36154	1.49751	0.228066	NO	LEPR	leptin receptor
ENSGALG00000052610	-1.01292	2.95689	3.45265	0.0703659	NO	NA	NA
ENSGALG00000004369	-1.00993	-0.740579	2.84558	0.0992476	NO	PYGO1	pygopus family PHD finger 1
ENSGALG00000043642	-1.00953	0.316687	3.82855	0.0572443	NO	ANLN	anillin actin binding protein
ENSGALG00000026888	-1.00952	-2.02099	2.32422	0.135078	NO	LOC112531992	small nucleolar RNA SNORA5
ENSGALG00000013940	-1.00743	-0.0266453	3.39354	0.0727178	NO	LNX1	ligand of numb-protein X 1
ENSGALG00000003438	-1.00733	2.02584	6.50142	0.0146278	NO	NUF2	NUF2, NDC80 kinetochore complex component
ENSGALG00000013212	-1.00668	-0.870287	2.88539	0.102959	NO	TMEFF1	transmembrane protein with EGF-like and two follistatin-like domains 1
ENSGALG00000017317	-1.00177	-1.21522	2.03909	0.160901	NO	DNAJB13	DnaJ heat shock protein family (Hsp40) member B13
ENSGALG00000054263	-1.00001	-1.80087	1.21544	0.276709	NO	NA	NA
ENSGALG00000004946	-0.999935	-0.412651	2.53111	0.11933	NO	COL4A4	collagen type IV alpha 4 chain
ENSGALG00000015691	-0.999685	3.26897	4.14345	0.0483163	NO	SMC2	structural maintenance of chromosomes 2
ENSGALG00000001109	-0.996035	3.61225	3.39806	0.072535	NO	GTSF1	gametocyte specific factor 1
ENSGALG00000030129	-0.995312	-1.89933	1.08721	0.30322	NO	NA	NA
ENSGALG00000003584	-0.990958	4.27502	6.76696	0.0128729	NO	KPNA2	karyopherin subunit alpha 2
ENSGALG00000054795	-0.990651	5.21195	0.999714	0.323265	NO	NA	NA
ENSGALG00000010195	-0.990453	1.3952	5.80084	0.0206149	NO	PLK4	polo like kinase 4
ENSGALG00000002988	-0.990273	10.6096	5.59253	0.0228691	NO	PHGDH	phosphoglycerate dehydrogenase
ENSGALG00000054624	-0.990227	0.534526	4.42247	0.0416721	NO	NA	NA
ENSGALG00000024266	-0.98897	-2.1108	1.86164	0.179904	NO	NA	NA
ENSGALG00000015446	-0.988289	0.487589	4.17253	0.0475723	NO	POU2F1	POU class 2 homeobox 1
ENSGALG00000049530	-0.986937	-0.625846	2.73916	0.105579	NO	NA	NA
ENSGALG00000016558	-0.985979	1.10459	2.87824	0.0973912	NO	VEGFD	vascular endothelial growth factor D
ENSGALG00000051862	-0.985375	-1.58847	1.7706	0.190687	NO	NA	NA
ENSGALG00000044592	-0.984999	5.71709	2.82832	0.100245	NO	NA	NA
ENSGALG00000026757	-0.984751	5.14613	8.26313	0.00639538	NO	DHFR	dihydrofolate reductase
ENSGALG00000016128	-0.984262	0.734028	6.41417	0.0152591	NO	B3GALT5	beta-1,3-galactosyltransferase 5
ENSGALG00000025438	-0.983027	-1.43327	1.95401	0.169699	NO	MIR1600	microRNA 1600
ENSGALG00000004367	-0.982973	7.82392	9.51629	0.0036453	NO	AWAT1	acyl-CoA wax alcohol acyltransferase 1
ENSGALG00000014966	-0.982317	7.31025	4.50453	0.0399132	NO	HGD	homogentisate 1,2-dioxygenase
ENSGALG00000048488	-0.981439	1.68439	4.12547	0.0487827	NO	LOC768772	uncharacterized LOC768772
ENSGALG00000050440	-0.981278	5.86687	4.76691	0.0348114	NO	APOF	apolipoprotein F
ENSGALG00000010900	-0.978973	2.65355	6.58502	0.0140491	NO	SPC25	SPC25, NDC80 kinetochore complex component
ENSGALG00000053141	-0.978419	-0.152621	5.23473	0.0273871	NO	NA	NA
ENSGALG00000009016	-0.975988	1.11614	9.56165	0.00357319	NO	SLX4IP	SLX4 interacting protein
ENSGALG00000041923	-0.973643	2.65145	7.8611	0.00769307	NO	ESPL1	extra spindle pole bodies like 1, separase
ENSGALG00000031572	-0.97327	-1.69067	1.30905	0.259225	NO	NA	NA
ENSGALG00000032066	-0.972815	-0.728706	1.96171	0.16888	NO	NA	NA
ENSGALG00000011708	-0.970835	5.65017	7.32768	0.00986525	NO	MYLK	myosin light chain kinase
ENSGALG00000013001	-0.969312	-0.244797	2.30436	0.136712	NO	NA	NA
ENSGALG00000042575	-0.967905	-1.26799	0.742489	0.393894	NO	NA	NA
ENSGALG00000000632	-0.9648	1.57157	6.65527	0.0135819	NO	CHTF8	chromosome transmission fidelity factor 8
ENSGALG00000046724	-0.961907	0.772768	8.59089	0.00551017	NO	PRRG3	proline rich and Gla domain 3
ENSGALG00000029764	-0.961878	-0.435436	2.83507	0.0998534	NO	RXFP2	relaxin/insulin-like family peptide receptor 2
ENSGALG00000049477	-0.957556	-0.363196	1.95325	0.16978	NO	NA	NA
ENSGALG00000009640	-0.956885	-1.10863	2.17834	0.147631	NO	CHRM5	cholinergic receptor muscarinic 5
ENSGALG00000047657	-0.956316	-1.25388	2.72281	0.106592	NO	NA	NA
ENSGALG00000050002	-0.955958	3.93543	5.15076	0.0285818	NO	COLEC11	collectin subfamily member 11
ENSGALG00000000927	-0.955803	3.1183	6.40396	0.0153348	NO	ANGPTL2	angiopoietin-like 2
ENSGALG00000000102	-0.955647	0.917843	4.78184	0.0345433	NO	UBE2T	ubiquitin conjugating enzyme E2 T
ENSGALG00000006547	-0.953696	2.41834	5.26559	0.0269617	NO	PROCR	protein C receptor
ENSGALG00000030530	-0.953381	1.64316	4.83858	0.0335446	NO	HAND2	heart and neural crest derivatives expressed 2
ENSGALG00000041965	-0.953122	-0.565738	1.34905	0.252186	NO	MIOX	myo-inositol oxygenase
ENSGALG00000010120	-0.951111	1.69985	7.01165	0.0114546	NO	KIF2C	kinesin family member 2C
ENSGALG00000016400	-0.950975	6.32698	0.731991	0.397228	NO	RSAD2	radical S-adenosyl methionine domain containing 2
ENSGALG00000024049	-0.948976	-0.500394	2.93108	0.094471	NO	RBMX2	RNA binding motif protein, X-linked 2
ENSGALG00000041643	-0.948578	5.11414	12.5663	0.00100066	NO	NFIC	nuclear factor I C
ENSGALG00000000901	-0.946018	3.43517	6.51709	0.0145174	NO	NA	NA
ENSGALG00000031863	-0.94575	-0.604587	4.77461	0.0346729	NO	NA	NA
ENSGALG00000009948	-0.944949	1.9253	3.69796	0.061468	NO	HHIP	hedgehog interacting protein
ENSGALG00000051011	-0.94384	0.852038	5.53329	0.0235578	NO	NA	NA
ENSGALG00000050250	-0.942506	-0.703835	0.802591	0.375568	NO	HIST1H4D	histone cluster 1, H4d
ENSGALG00000015283	-0.940907	0.503367	2.84851	0.0990794	NO	CEP57L1	centrosomal protein 57kDa-like 1
ENSGALG00000010818	-0.940903	6.32533	6.61748	0.0138312	NO	PLPP3	phospholipid phosphatase 3
ENSGALG00000043064	-0.940631	2.98271	2.25368	0.140986	NO	EXFABP	extracellular fatty acid-binding protein
ENSGALG00000041461	-0.939385	3.22254	6.73394	0.0130783	NO	DNMT3B	DNA methyltransferase 3 beta
ENSGALG00000026380	-0.938421	4.17643	4.47871	0.0404577	NO	UBE2U	ubiquitin conjugating enzyme E2 U (putative)
ENSGALG00000049193	-0.938296	1.7364	3.93915	0.053917	NO	LOC101749531	ras GTPase-activating-like protein IQGAP3-like
ENSGALG00000039239	-0.937784	9.15795	4.35811	0.0431108	NO	SERPIND1	serpin family D member 1
ENSGALG00000017197	-0.937191	-0.418358	0.977998	0.328514	NO	CNTN5	contactin 5
ENSGALG00000013956	-0.935607	1.67709	5.04518	0.0301647	NO	MYB	MYB proto-oncogene, transcription factor
ENSGALG00000045085	-0.935236	8.16826	0.992869	0.324907	NO	IFIT5	interferon induced protein with tetratricopeptide repeats 5
ENSGALG00000006174	-0.935226	1.05598	4.61742	0.0376247	NO	VSTM4	V-set and transmembrane domain containing 4
ENSGALG00000010748	-0.934658	0.16582	3.0324	0.089143	NO	EXO1	exonuclease 1
ENSGALG00000006123	-0.934528	1.26099	9.17944	0.00423164	NO	RTEL1	regulator of telomere elongation helicase 1
ENSGALG00000054578	-0.932725	0.704657	6.07413	0.0180134	NO	NA	NA
ENSGALG00000052760	-0.932472	-1.90787	1.35084	0.251876	NO	ATOH7	atonal bHLH transcription factor 7
ENSGALG00000002781	-0.931696	1.01828	3.52821	0.0674816	NO	BRCA1	BRCA1 DNA repair associated
ENSGALG00000025996	-0.930844	3.5822	5.23411	0.0273958	NO	MKI67	marker of proliferation Ki-67
ENSGALG00000027707	-0.930029	2.48614	4.30617	0.0443114	NO	ESM1	endothelial cell specific molecule 1
ENSGALG00000052514	-0.929376	8.95687	2.18298	0.147212	NO	LOC107055361	early endosome antigen 1-like
ENSGALG00000009639	-0.928223	6.63442	1.42103	0.240112	NO	DDX60	DExD/H-box helicase 60
ENSGALG00000014872	-0.928019	1.43916	3.39994	0.0724594	NO	FGF10	fibroblast growth factor 10
ENSGALG00000010068	-0.927498	1.72281	7.08237	0.0110765	NO	KCNK17	potassium two pore domain channel subfamily K member 17
ENSGALG00000043026	-0.926328	-0.0987399	4.16392	0.0477914	NO	LOC107057437	peripheral-type benzodiazepine receptor-associated protein 1-like
ENSGALG00000005763	-0.925013	1.78666	2.31559	0.135785	NO	VILL	villin like
ENSGALG00000014425	-0.924534	3.6881	6.9924	0.0115598	NO	NCAPG	non-SMC condensin I complex subunit G
ENSGALG00000025541	-0.924199	0.595441	3.34744	0.074613	NO	LOC112532241	small nucleolar RNA SNORA33
ENSGALG00000010745	-0.921979	4.74956	9.13524	0.00431572	NO	HMGB2	high mobility group box 2
ENSGALG00000049218	-0.920399	1.74818	6.87274	0.012238	NO	DYX1C1	dyslexia susceptibility 1 candidate 1
ENSGALG00000016967	-0.919553	1.7279	4.91959	0.0321727	NO	ENOX1	ecto-NOX disulfide-thiol exchanger 1
ENSGALG00000052868	-0.918691	1.73204	3.85448	0.0564445	NO	PEAR1	platelet endothelial aggregation receptor 1
ENSGALG00000049406	-0.917675	-1.75833	1.59284	0.214078	NO	NA	NA
ENSGALG00000048204	-0.91681	-1.69355	1.49787	0.22801	NO	NA	NA
ENSGALG00000008537	-0.916225	2.98328	6.56043	0.0142168	NO	EPHB3	EPH receptor B3
ENSGALG00000003881	-0.913832	1.00652	3.41985	0.0716603	NO	ERCC6L	ERCC excision repair 6 like, spindle assembly checkpoint helicase
ENSGALG00000008741	-0.912292	-1.83891	1.06857	0.307348	NO	PROKR1	prokineticin receptor 1
ENSGALG00000013112	-0.910328	3.14452	6.98311	0.0116111	NO	RERGL	RERG like
ENSGALG00000011549	-0.909612	-1.5467	2.01186	0.163657	NO	ANKS1B	ankyrin repeat and sterile alpha motif domain containing 1B
ENSGALG00000008803	-0.908875	2.50159	7.03113	0.0113491	NO	LOC424111	uncharacterized LOC424111
ENSGALG00000024481	-0.908213	2.00897	6.63483	0.0137161	NO	CENPS	centromere protein S
ENSGALG00000004129	-0.906278	9.9706	2.77042	0.103673	NO	SPP2	secreted phosphoprotein 2
ENSGALG00000053112	-0.906216	2.8557	3.81022	0.0578175	NO	NA	NA
ENSGALG00000041129	-0.905254	4.22068	4.11005	0.0491865	NO	TMEM173	transmembrane protein 173
ENSGALG00000005506	-0.904983	1.27305	3.70471	0.0612414	NO	HESX1	HESX homeobox 1
ENSGALG00000010971	-0.904883	-1.08641	2.27058	0.139544	NO	CSRNP3	cysteine and serine rich nuclear protein 3
ENSGALG00000018318	-0.901848	-1.29022	1.88474	0.179384	NO	MIR215	microRNA 215
ENSGALG00000045185	-0.901447	1.51916	2.96218	0.092798	NO	KNL1	kinetochore scaffold 1
ENSGALG00000012836	-0.900699	2.84433	4.71274	0.0358034	NO	NA	NA
ENSGALG00000003446	-0.900497	2.1133	4.61397	0.0376925	NO	PRLR	prolactin receptor
ENSGALG00000046263	-0.897905	2.6111	7.58591	0.00874166	NO	NA	NA
ENSGALG00000038096	-0.897613	2.61433	9.31099	0.00399153	NO	NOS2	nitric oxide synthase 2
ENSGALG00000012153	-0.896959	0.981952	6.87262	0.0122387	NO	METTL15P1	methyltransferase like 15 pseudogene 1
ENSGALG00000014753	-0.896594	1.02424	3.99218	0.0523978	NO	CENPK	centromere protein K
ENSGALG00000002599	-0.896547	1.25258	3.52776	0.0674982	NO	ARHGEF39	rho guanine nucleotide exchange factor 39
ENSGALG00000046794	-0.895193	3.69527	1.46674	0.23282	NO	NA	NA
ENSGALG00000005214	-0.894798	1.47512	4.67842	0.0364478	NO	TERB1	telomere repeat binding bouquet formation protein 1
ENSGALG00000015528	-0.892972	1.9909	3.97318	0.0529367	NO	JAKMIP1	janus kinase and microtubule interacting protein 1
ENSGALG00000012757	-0.892458	-2.11299	1.09198	0.302176	NO	PMCH	pro-melanin concentrating hormone
ENSGALG00000053711	-0.89142	-1.30142	1.65546	0.20546	NO	MIR1634	microRNA 1634
ENSGALG00000010312	-0.890999	0.289932	2.61443	0.113592	NO	PLCH1	phospholipase C eta 1
ENSGALG00000052028	-0.889849	-1.69509	0.967272	0.33115	NO	NA	NA
ENSGALG00000011715	-0.888994	7.19355	8.11617	0.0068404	NO	HSPA2	heat shock 70kDa protein 2
ENSGALG00000013468	-0.888664	4.04856	3.1801	0.0819699	NO	TLR3	toll like receptor 3
ENSGALG00000041948	-0.888611	-0.0254095	3.28116	0.0774351	NO	NA	NA
ENSGALG00000012160	-0.888446	1.25357	3.96066	0.0532951	NO	KIF18A	kinesin family member 18A
ENSGALG00000005616	-0.885779	-0.630707	1.66496	0.204189	NO	ARSI	arylsulfatase family member I
ENSGALG00000053886	-0.884438	3.58361	3.00325	0.09064	NO	NA	NA
ENSGALG00000050038	-0.884322	-2.06095	1.08905	0.302817	NO	NA	NA
ENSGALG00000045305	-0.883693	-1.0432	1.26937	0.266459	NO	NA	NA
ENSGALG00000040651	-0.883446	2.42822	12.0599	0.00123202	NO	IGF1R	insulin like growth factor 1 receptor
ENSGALG00000049923	-0.883328	-2.12359	0.801772	0.37728	NO	NA	NA
ENSGALG00000054477	-0.880995	-1.87776	0.631274	0.43148	NO	NA	NA
ENSGALG00000016582	-0.880266	2.94755	4.37985	0.0426187	NO	PBK	PDZ binding kinase
ENSGALG00000039001	-0.879305	1.41596	3.08793	0.0863666	NO	FILIP1	filamin A interacting protein 1
ENSGALG00000021357	-0.876708	-0.757098	1.20069	0.2796	NO	NA	NA
ENSGALG00000002993	-0.875713	-1.05604	1.15283	0.289258	NO	CA10	carbonic anhydrase 10
ENSGALG00000037253	-0.87476	7.41389	4.83916	0.0335345	NO	LOC396477	hepatic lectin
ENSGALG00000041800	-0.873952	1.82991	3.25754	0.0784692	NO	GLP2R	glucagon-like peptide 2 receptor
ENSGALG00000033320	-0.873543	0.965133	1.91124	0.174336	NO	LOC101751399	uncharacterized LOC101751399
ENSGALG00000039145	-0.873372	1.95034	5.72498	0.0214068	NO	CA8	carbonic anhydrase 8
ENSGALG00000041323	-0.87271	1.78441	6.37282	0.0155684	NO	SPC24	SPC24, NDC80 kinetochore complex component
ENSGALG00000034094	-0.872664	2.09123	6.08108	0.017952	NO	SP5	Sp5 transcription factor
ENSGALG00000026704	-0.872575	-0.259513	2.11103	0.153879	NO	GPX8	glutathione peroxidase 8 (putative)
ENSGALG00000006051	-0.871704	0.593647	2.1907	0.146516	NO	CDC7	cell division cycle 7
ENSGALG00000004059	-0.871189	-0.970261	2.35408	0.132663	NO	LRRC49	leucine rich repeat containing 49
ENSGALG00000009619	-0.871102	-0.127238	2.53413	0.119116	NO	GPR176	G protein-coupled receptor 176
ENSGALG00000011281	-0.870503	0.552081	3.22412	0.0799592	NO	SGO1	shugoshin 1
ENSGALG00000039118	-0.870139	2.99721	4.35832	0.0431059	NO	MEIS2	Meis homeobox 2
ENSGALG00000055087	-0.869738	1.63682	6.41215	0.0152741	NO	NA	NA
ENSGALG00000039311	-0.869702	0.864257	2.29045	0.13787	NO	SMAGP	small cell adhesion glycoprotein
ENSGALG00000027633	-0.869256	1.50035	3.80014	0.0581352	NO	RASSF9	Ras association domain family member 9
ENSGALG00000012715	-0.869063	2.01285	5.45424	0.0245119	NO	CAP2	cyclase associated actin cytoskeleton regulatory protein 2
ENSGALG00000007945	-0.868633	-0.431654	1.92835	0.172463	NO	CRYAB	crystallin alpha B
ENSGALG00000028982	-0.867718	7.16867	1.52735	0.223568	NO	CMPK2	cytidine/uridine monophosphate kinase 2
ENSGALG00000016692	-0.867202	2.78388	9.17128	0.00424703	NO	CENPQ	centromere protein Q
ENSGALG00000015692	-0.866496	-0.646616	1.65373	0.205692	NO	POLN	DNA polymerase nu
ENSGALG00000051332	-0.865628	0.0431443	1.03437	0.315118	NO	NA	NA
ENSGALG00000029983	-0.865285	1.41181	4.19572	0.0469882	NO	ANGPT1	angiopoietin 1
ENSGALG00000028908	-0.864483	-1.22595	2.44056	0.125947	NO	HOXA6	homeobox A6
ENSGALG00000002175	-0.862332	-1.21925	1.39958	0.243632	NO	KIF14	kinesin family member 14
ENSGALG00000036297	-0.860623	-0.625507	2.18416	0.147105	NO	ABHD8	abhydrolase domain containing 8
ENSGALG00000007825	-0.859806	1.63998	10.8682	0.00203031	NO	KIAA1841	KIAA1841
ENSGALG00000042418	-0.857373	1.89239	5.11927	0.0290443	NO	CHEK1	checkpoint kinase 1
ENSGALG00000010507	-0.856628	0.967153	4.85301	0.0332957	NO	FCRL4	Fc receptor like 4
ENSGALG00000042103	-0.856396	5.44814	4.37563	0.0427137	NO	C11orf96	C11orf96 homolog
ENSGALG00000051367	-0.85511	1.124	4.09268	0.0496458	NO	NA	NA
ENSGALG00000037686	-0.855033	3.64956	5.28545	0.0266918	NO	NBN	nibrin
ENSGALG00000015006	-0.85458	0.793793	3.29556	0.0768121	NO	MAB21L3	mab-21 like 3
ENSGALG00000004758	-0.854535	-0.821591	2.55659	0.117541	NO	KCNB1	potassium voltage-gated channel subfamily B member 1
ENSGALG00000001264	-0.854019	0.816138	2.95949	0.0929418	NO	PLXNA2	plexin A2
ENSGALG00000041238	-0.853979	-0.0117032	2.80984	0.101324	NO	LOC417113	carboxyl-terminal PDZ ligand of neuronal nitric oxide synthase protein-like
ENSGALG00000051551	-0.853875	1.98783	2.58862	0.115335	NO	NA	NA
ENSGALG00000005303	-0.853518	-1.76344	1.14677	0.290511	NO	NA	NA
ENSGALG00000010713	-0.85213	1.51289	7.48087	0.00918128	NO	SDCCAG8	serologically defined colon cancer antigen 8
ENSGALG00000016293	-0.851909	2.81541	3.89513	0.0552151	NO	BMP5	bone morphogenetic protein 5
ENSGALG00000040433	-0.850375	2.40882	7.9142	0.00750665	NO	CEP295	centrosomal protein 295
ENSGALG00000030237	-0.850259	2.88251	4.00855	0.0519384	NO	PITX1	paired like homeodomain 1
ENSGALG00000044874	-0.848646	2.17546	5.04897	0.0301063	NO	TNFRSF14	tumor necrosis factor receptor superfamily, member 14
ENSGALG00000041634	-0.848495	5.65447	2.85516	0.098699	NO	ACTG2	actin, gamma 2, smooth muscle, enteric
ENSGALG00000041266	-0.847307	3.58655	1.70906	0.198417	NO	CNN1	calponin 1
ENSGALG00000028928	-0.845611	8.7498	6.93298	0.0118914	NO	LCAT	lecithin-cholesterol acyltransferase
ENSGALG00000049110	-0.845592	-1.28633	1.06692	0.348398	NO	NA	NA
ENSGALG00000004689	-0.845252	0.914319	3.80903	0.0578548	NO	PKN3	protein kinase N3
ENSGALG00000004916	-0.844698	-0.780119	1.19513	0.280702	NO	DRC3	dynein regulatory complex subunit 3
ENSGALG00000053742	-0.84438	4.05596	6.42404	0.0151863	NO	LOC101748203	GRAM domain-containing protein 3-like
ENSGALG00000031094	-0.844367	-1.6539	1.10267	0.299853	NO	EDA2R	ectodysplasin A2 receptor
ENSGALG00000009172	-0.844359	2.38157	7.98835	0.00725433	NO	OSBPL6	oxysterol binding protein like 6
ENSGALG00000003085	-0.843866	4.4904	6.50896	0.0145746	NO	CDK1	cyclin dependent kinase 1
ENSGALG00000054726	-0.843267	0.416863	4.01776	0.0516818	NO	NA	NA
ENSGALG00000046723	-0.843165	-1.88874	1.36044	0.250224	NO	NA	NA
ENSGALG00000037040	-0.843032	4.48163	9.51626	0.00364536	NO	NA	NA
ENSGALG00000011687	-0.842166	1.60724	2.20784	0.144987	NO	AHNAK2	AHNAK nucleoprotein 2
ENSGALG00000028284	-0.841536	-0.080761	1.58309	0.21546	NO	PTX3	pentraxin 3
ENSGALG00000018503	-0.841059	-1.66763	0.953107	0.334675	NO	NKX6-3	NK6 homeobox 3
ENSGALG00000000476	-0.84104	-1.71076	1.06632	0.307853	NO	LRRTM4	leucine rich repeat transmembrane neuronal 4
ENSGALG00000017099	-0.840154	1.72631	4.67694	0.036476	NO	RASL11A	RAS like family 11 member A
ENSGALG00000000949	-0.839907	4.33281	9.60405	0.00350716	NO	HBEGF	heparin binding EGF like growth factor
ENSGALG00000054168	-0.839652	1.28983	9.93894	0.00302897	NO	NA	NA
ENSGALG00000014758	-0.838681	-1.03354	1.04482	0.312717	NO	ARHGAP28	Rho GTPase activating protein 28
ENSGALG00000041299	-0.837835	2.10997	7.49321	0.00912842	NO	E2F8	E2F transcription factor 8
ENSGALG00000036892	-0.837403	2.33441	3.74858	0.0597911	NO	BUB1B	BUB1 mitotic checkpoint serine/threonine kinase B
ENSGALG00000049180	-0.837226	-1.09241	0.95523	0.334143	NO	NA	NA
ENSGALG00000052806	-0.836618	-0.940398	0.646349	0.429703	NO	NA	NA
ENSGALG00000005418	-0.835851	4.51526	16.8806	0.000186465	NO	FRRS1	ferric chelate reductase 1
ENSGALG00000050950	-0.835371	-0.911627	1.57868	0.216088	NO	MIR145	microRNA mir-145
ENSGALG00000025464	-0.83491	-0.478981	3.49884	0.0685869	NO	LOC112531625	small nucleolar RNA SNORA68
ENSGALG00000041955	-0.834648	-1.435	1.69365	0.200411	NO	LRRC56	leucine rich repeat containing 56
ENSGALG00000053121	-0.8345	-1.24317	0.703314	0.406552	NO	LOC417536	chemokine ah221
ENSGALG00000035117	-0.833958	0.535199	4.71619	0.0357393	NO	NA	NA
ENSGALG00000055061	-0.833318	0.289281	2.34807	0.133146	NO	NA	NA
ENSGALG00000007419	-0.832741	4.83121	7.51626	0.00903059	NO	MASP1	mannan binding lectin serine peptidase 1
ENSGALG00000008501	-0.832702	-1.84449	1.08059	0.304679	NO	KLF7	Kruppel like factor 7
ENSGALG00000011902	-0.830733	6.19958	2.15399	0.149857	NO	TAGLN	transgelin
ENSGALG00000006520	-0.829274	5.44467	3.06786	0.0873586	NO	MYH11	myosin, heavy chain 11, smooth muscle
ENSGALG00000053062	-0.827644	-0.167775	2.90424	0.0959419	NO	NA	NA
ENSGALG00000054980	-0.826982	-1.01771	0.974743	0.329311	NO	NA	NA
ENSGALG00000003014	-0.826678	-1.13555	1.39664	0.244119	NO	CHRNA3	cholinergic receptor nicotinic alpha 3 subunit
ENSGALG00000013838	-0.826659	-1.36182	0.928587	0.340899	NO	ADAM20	ADAM metallopeptidase domain 20
ENSGALG00000041878	-0.826468	4.90896	8.88902	0.00545967	NO	AQP5	aquaporin 5
ENSGALG00000029256	-0.82644	-0.717453	1.34156	0.253484	NO	NA	NA
ENSGALG00000030034	-0.826008	8.9891	5.77093	0.0209232	NO	G6PC	glucose-6-phosphatase catalytic subunit
ENSGALG00000041435	-0.825942	-0.496454	2.07058	0.157781	NO	NUP210L	nucleoporin 210 like
ENSGALG00000001801	-0.825508	3.37656	9.35231	0.00391914	NO	IFT74	intraflagellar transport 74
ENSGALG00000003283	-0.825492	0.99663	7.48056	0.00918258	NO	COMP	cartilage oligomeric matrix protein
ENSGALG00000042607	-0.824453	0.984538	2.33552	0.134158	NO	RSPO3	R-spondin 3
ENSGALG00000014729	-0.824333	0.066938	2.09984	0.154947	NO	DEPDC1B	DEP domain containing 1B
ENSGALG00000007349	-0.821695	1.11256	4.40481	0.0420615	NO	RASL12	RAS like family 12
ENSGALG00000010939	-0.82157	-0.390325	2.39832	0.129177	NO	LIN7A	lin-7 homolog A, crumbs cell polarity complex component
ENSGALG00000046180	-0.81958	-0.652823	1.39171	0.24494	NO	TDRD1	tudor domain containing 1
ENSGALG00000053552	-0.818709	3.46683	6.62553	0.0137776	NO	IER5L	immediate early response 5 like
ENSGALG00000006626	-0.818652	0.636763	4.42311	0.0416579	NO	PDE6C	phosphodiesterase 6C
ENSGALG00000030776	-0.817891	8.25774	4.23912	0.0459158	NO	METTL7A	methyltransferase like 7A
ENSGALG00000000184	-0.81686	-1.63439	0.975945	0.329017	NO	SLC27A6	solute carrier family 27 (fatty acid transporter), member 6
ENSGALG00000007305	-0.816385	-1.71077	1.10158	0.300088	NO	NME1	NME/NM23 nucleoside diphosphate kinase 1
ENSGALG00000002479	-0.816273	9.43913	13.3119	0.000739972	NO	MAT1A	methionine adenosyltransferase 1A
ENSGALG00000033792	-0.815767	5.03767	5.36158	0.0256836	NO	LOC107057175	borealin-like
ENSGALG00000014845	-0.815626	-1.3076	1.25862	0.268462	NO	PLCXD3	phosphatidylinositol specific phospholipase C X domain containing 3
ENSGALG00000005363	-0.815508	4.39707	6.60395	0.0139216	NO	CHDH	choline dehydrogenase
ENSGALG00000001780	-0.815271	7.16285	3.5634	0.0661831	NO	PROC	protein C, inactivator of coagulation factors Va and VIIIa
ENSGALG00000013784	-0.813705	3.8874	6.33285	0.0158739	NO	CDT1	chromatin licensing and DNA replication factor 1
ENSGALG00000014801	-0.811954	2.0328	3.83773	0.0569598	NO	NDC80	NDC80, kinetochore complex component
ENSGALG00000011657	-0.811743	3.3559	9.72579	0.00332467	NO	EAF2	ELL associated factor 2
ENSGALG00000026836	-0.811461	2.58361	3.24716	0.0789289	NO	COL16A1	collagen type XVI alpha 1 chain
ENSGALG00000015708	-0.809046	4.56497	6.59556	0.0139779	NO	FGFR3	fibroblast growth factor receptor 3
ENSGALG00000051897	-0.807958	1.7693	8.43352	0.00591768	NO	NA	NA
ENSGALG00000001616	-0.806799	1.88115	5.72008	0.021459	NO	CDC45	cell division cycle 45
ENSGALG00000054873	-0.806218	-1.33394	1.00004	0.323186	NO	NPPC	natriuretic peptide C
ENSGALG00000002155	-0.805956	6.08336	14.8991	0.000395713	NO	HS6ST1	heparan sulfate 6-O-sulfotransferase 1
ENSGALG00000052026	-0.805818	0.976116	1.48064	0.230657	NO	SPINK2	serine peptidase inhibitor, Kazal type 2 (acrosin-trypsin inhibitor)
ENSGALG00000047686	-0.805769	0.780953	5.5277	0.023624	NO	NA	NA
ENSGALG00000013022	-0.804547	-1.4186	1.31478	0.258202	NO	CACNA1C	calcium voltage-gated channel subunit alpha1 C
ENSGALG00000050512	-0.804498	-0.888067	0.616256	0.43697	NO	NA	NA
ENSGALG00000053144	-0.803846	-0.287663	1.05934	0.30942	NO	LOC112530097	small nucleolar RNA U3
ENSGALG00000015874	-0.80359	1.01759	4.66095	0.0367806	NO	TTK	TTK protein kinase
ENSGALG00000038946	-0.803539	-0.811144	1.56716	0.217739	NO	NA	NA
ENSGALG00000047890	-0.803459	3.19989	3.16596	0.082628	NO	NA	NA
ENSGALG00000051549	-0.803329	-1.72444	0.956561	0.333811	NO	NA	NA
ENSGALG00000050084	-0.803033	-1.73716	1.31496	0.25817	NO	NA	NA
ENSGALG00000034973	-0.80251	1.7622	2.36789	0.131564	NO	FZD7	frizzled class receptor 7
ENSGALG00000006508	-0.80216	-1.97314	0.688175	0.411606	NO	FGF13	fibroblast growth factor 13
ENSGALG00000006525	-0.801587	0.353464	1.69485	0.200255	NO	NCAPG2	non-SMC condensin II complex subunit G2
ENSGALG00000049422	-0.801223	3.79044	6.49407	0.0146799	NO	ATF3	activating transcription factor 3
ENSGALG00000009479	-0.800771	3.27226	1.55129	0.220041	NO	SAMD9L	sterile alpha motif domain containing 9 like
ENSGALG00000029322	-0.800495	-0.135106	2.87798	0.0974058	NO	FBXO39	F-box protein 39
ENSGALG00000030793	-0.80029	0.671334	2.79717	0.102073	NO	KCNE2	potassium voltage-gated channel subfamily E regulatory subunit 2
ENSGALG00000015568	-0.799185	1.85347	5.41247	0.0250328	NO	SH3TC1	SH3 domain and tetratricopeptide repeats 1
ENSGALG00000009719	-0.798954	-1.19228	1.04743	0.312122	NO	PCDH10	protocadherin 10
ENSGALG00000011214	-0.798937	5.81613	3.83687	0.0569865	NO	SERPINH1	serpin family H member 1
ENSGALG00000031058	-0.798446	5.39481	6.83677	0.01245	NO	HS3ST3B1L	heparan sulfate glucosamine 3-O-sulfotransferase 3B1-like
ENSGALG00000015608	-0.798427	-1.29016	1.18562	0.282595	NO	ADRA2C	adrenoceptor alpha 2C
ENSGALG00000047074	-0.797635	-0.210965	2.57834	0.116038	NO	NA	NA
ENSGALG00000050843	-0.797069	-0.584347	1.2797	0.26455	NO	NA	NA
ENSGALG00000049235	-0.796378	-2.1829	0.743194	0.395083	NO	NA	NA
ENSGALG00000048129	-0.795933	0.487012	1.47963	0.230814	NO	TEX12	testis expressed 12
ENSGALG00000028830	-0.795329	0.762583	2.19205	0.146395	NO	CFAP73	cilia and flagella associated protein 73
ENSGALG00000053336	-0.795078	-0.131154	0.940933	0.337745	NO	C14orf180	chromosome 14 open reading frame 180
ENSGALG00000004782	-0.794398	2.28455	11.4533	0.00158583	NO	TSEN15	tRNA splicing endonuclease subunit 15
ENSGALG00000039571	-0.79433	-1.28378	1.90302	0.175245	NO	PRPH	peripherin
ENSGALG00000017395	-0.794272	1.30564	2.18601	0.146938	NO	NA	NA
ENSGALG00000042265	-0.793079	-0.826122	3.25039	0.0787856	NO	NA	NA
ENSGALG00000017316	-0.793052	-1.69796	1.02393	0.317544	NO	UCP3	uncoupling protein 3
ENSGALG00000009070	-0.792145	7.98218	13.327	0.000735513	NO	HSPE1	heat shock protein family E (Hsp10) member 1
ENSGALG00000039391	-0.79047	-0.420671	3.50703	0.0682768	NO	ZC3H12B	zinc finger CCCH-type containing 12B
ENSGALG00000011298	-0.789962	0.927351	3.47793	0.0693859	NO	RARB	retinoic acid receptor beta
ENSGALG00000024296	-0.789593	1.02962	4.46638	0.0407206	NO	TMEM45L	transmembrane protein 45 like
ENSGALG00000014690	-0.789358	3.2366	3.71196	0.060999	NO	SLC12A2	solute carrier family 12 member 2
ENSGALG00000026452	-0.789351	-0.124254	1.57154	0.219105	NO	MURC	muscle related coiled-coil protein
ENSGALG00000054243	-0.788742	0.74412	0.899255	0.348557	NO	NA	NA
ENSGALG00000049058	-0.78759	-1.58522	0.827102	0.368446	NO	NA	NA
ENSGALG00000046819	-0.787537	-0.6506	1.98999	0.165911	NO	NA	NA
ENSGALG00000052544	-0.78718	-0.90744	0.699923	0.407676	NO	NA	NA
ENSGALG00000001437	-0.786986	1.89547	4.80904	0.0340605	NO	NTM	neurotrimin
ENSGALG00000031590	-0.785982	0.386441	3.49326	0.0687992	NO	B3GAT2	beta-1,3-glucuronyltransferase 2
ENSGALG00000004859	-0.785777	7.05482	2.44885	0.125324	NO	ZNFX1	zinc finger NFX1-type containing 1
ENSGALG00000015360	-0.785764	2.72884	4.08959	0.049728	NO	KIAA1524	KIAA1524
ENSGALG00000009029	-0.785247	6.47273	17.7348	0.000136061	NO	TSPAN12	tetraspanin 12
ENSGALG00000041273	-0.785028	-0.234551	1.91991	0.173384	NO	KIAA0319	KIAA0319
ENSGALG00000008739	-0.784584	3.92646	2.56763	0.116775	NO	FAM188A	family with sequence similarity 188 member A
ENSGALG00000009266	-0.783864	11.7182	1.97689	0.167278	NO	FGA	fibrinogen alpha chain
ENSGALG00000010413	-0.783515	-2.22009	0.681842	0.415094	NO	NGB	neuroglobin
ENSGALG00000008538	-0.782955	1.19884	3.52492	0.0676045	NO	GINS1	GINS complex subunit 1
ENSGALG00000009026	-0.782569	-1.3307	0.92548	0.341699	NO	CFAP69	cilia and flagella associated protein 69
ENSGALG00000035282	-0.782546	5.41262	7.14452	0.0107553	NO	IGF2	insulin like growth factor 2
ENSGALG00000005442	-0.782413	7.24674	10.7361	0.00214788	NO	PALMD	palmdelphin
ENSGALG00000008094	-0.780915	9.23675	30.2788	2.22e-06	NO	HSPD1	heat shock protein family D (Hsp60) member 1
ENSGALG00000032740	-0.779754	0.72638	1.58084	0.215779	NO	HOXB7	homeobox B7
ENSGALG00000044688	-0.779447	1.39763	2.02122	0.162704	NO	NA	NA
ENSGALG00000052986	-0.779312	3.37276	6.23945	0.016613	NO	NA	NA
ENSGALG00000019543	-0.779155	1.26219	3.98612	0.0525691	NO	FAM105B	family with sequence similarity 105, member B
ENSGALG00000002908	-0.77866	1.39488	3.32956	0.0753631	NO	TRAIP	TRAF interacting protein
ENSGALG00000006563	-0.777897	-0.662722	1.91661	0.173746	NO	SEMA3D	semaphorin 3D
ENSGALG00000015152	-0.777623	0.621265	2.13032	0.152057	NO	BOC	BOC cell adhesion associated, oncogene regulated
ENSGALG00000008298	-0.776978	-0.431096	1.66796	0.203791	NO	LRRC17	leucine rich repeat containing 17
ENSGALG00000011041	-0.776758	2.38316	1.3915	0.244975	NO	DNAJC6	DnaJ heat shock protein family (Hsp40) member C6
ENSGALG00000044472	-0.775549	0.318406	1.24332	0.271347	NO	NA	NA
ENSGALG00000041192	-0.775406	5.27805	2.63549	0.112191	NO	IFIH1	interferon induced with helicase C domain 1
ENSGALG00000006968	-0.775119	5.31443	27.0747	5.87e-06	NO	HNF1A	HNF1 homeobox A
ENSGALG00000052682	-0.774686	1.38726	7.87612	0.00763985	NO	NA	NA
ENSGALG00000036956	-0.774649	12.8242	2.16333	0.148999	NO	NA	NA
ENSGALG00000035916	-0.773826	-0.254578	1.11952	0.296238	NO	SHANK2	SH3 and multiple ankyrin repeat domains 2
ENSGALG00000037497	-0.77343	2.89873	2.92206	0.0949623	NO	CABP2	calcium binding protein 2
ENSGALG00000053608	-0.772586	-1.19714	2.00877	0.163974	NO	NA	NA
ENSGALG00000008763	-0.771491	2.91042	2.92775	0.0946518	NO	SSX2IP	SSX family member 2 interacting protein
ENSGALG00000003203	-0.769339	0.083042	3.49496	0.0687343	NO	NA	NA
ENSGALG00000010633	-0.76845	0.294701	2.20166	0.145536	NO	GPX7	glutathione peroxidase 7
ENSGALG00000040833	-0.767693	3.56867	4.77099	0.0347379	NO	CDCA7	cell division cycle associated 7
ENSGALG00000008584	-0.767194	2.90896	4.40657	0.0420225	NO	NUSAP1	nucleolar and spindle associated protein 1
ENSGALG00000053036	-0.766974	-0.440437	4.18441	0.0472721	NO	LOC107055206	uncharacterized LOC107055206
ENSGALG00000004288	-0.765532	2.9756	14.3606	0.000488149	NO	HDAC4	histone deacetylase 4
ENSGALG00000037525	-0.765445	4.34098	6.90489	0.0120517	NO	FGFRL1	fibroblast growth factor receptor-like 1
ENSGALG00000016785	-0.764451	3.04807	3.07708	0.0869016	NO	IL1RL1	interleukin 1 receptor like 1
ENSGALG00000015010	-0.763854	0.0436237	1.55267	0.21984	NO	NSG1	neuronal vesicle trafficking associated 1
ENSGALG00000043885	-0.763352	2.10902	3.97046	0.0530143	NO	CFAP45	cilia and flagella associated protein 45
ENSGALG00000006297	-0.7632	-1.26211	0.991606	0.325211	NO	TRPC7	transient receptor potential cation channel subfamily C member 7
ENSGALG00000011349	-0.76207	3.38416	4.77335	0.0346954	NO	MNR2	homeodomain protein
ENSGALG00000005302	-0.762069	3.56448	14.4813	0.000465606	NO	SASS6	SAS-6 centriolar assembly protein
ENSGALG00000053759	-0.761761	-1.84011	0.594013	0.445306	NO	NA	NA
ENSGALG00000005483	-0.76148	1.69332	3.21759	0.0802542	NO	CDH13	cadherin 13
ENSGALG00000048671	-0.76089	5.81257	2.33589	0.134129	NO	LOC416147	E3 ubiquitin/ISG15 ligase TRIM25-like
ENSGALG00000034761	-0.76021	-0.0562129	2.94372	0.0937872	NO	NA	NA
ENSGALG00000029940	-0.759145	1.28118	2.65103	0.111171	NO	IL1B	interleukin 1, beta
ENSGALG00000052425	-0.758942	3.28059	6.01243	0.0185682	NO	BATF3	basic leucine zipper ATF-like transcription factor 3
ENSGALG00000002294	-0.758042	0.814264	2.40851	0.128389	NO	SEMA6A	semaphorin 6A
ENSGALG00000048246	-0.756986	2.02044	6.09337	0.0178441	NO	LOC107049018	uncharacterized LOC107049018
ENSGALG00000045920	-0.756303	-1.79967	1.01463	0.319725	NO	HSD17B3	hydroxysteroid 17-beta dehydrogenase 3
ENSGALG00000043021	-0.756071	0.896868	5.24824	0.0272	NO	GOLPH3L	golgi phosphoprotein 3 like
ENSGALG00000037629	-0.754923	5.49582	1.7114	0.198116	NO	TRANK1	tetratricopeptide repeat and ankyrin repeat containing 1
ENSGALG00000042009	-0.753715	0.954422	2.96503	0.0926465	NO	HMMR	hyaluronan mediated motility receptor
ENSGALG00000009254	-0.753263	-1.4683	0.793003	0.378408	NO	ENO4	enolase family member 4
ENSGALG00000039528	-0.752038	1.11949	4.38255	0.0425581	NO	PLCE1	phospholipase C epsilon 1
ENSGALG00000016759	-0.751577	4.24332	4.10939	0.0492038	NO	MITD1	microtubule interacting and trafficking domain containing 1
ENSGALG00000049347	-0.750948	2.00186	9.61661	0.00348784	NO	NA	NA
ENSGALG00000054572	-0.7505	0.45474	2.36556	0.131749	NO	NA	NA
ENSGALG00000023472	-0.750095	3.5362	5.8061	0.0205611	NO	LOC415852	sulfotransferase family cytosolic 2B member 1-like
ENSGALG00000004251	-0.750091	-2.02527	0.719554	0.401233	NO	ARR3	arrestin 3
ENSGALG00000050110	-0.749822	2.13084	5.09069	0.029471	NO	NA	NA
ENSGALG00000005601	-0.748226	-1.55383	0.910683	0.345546	NO	DNAH12	dynein, axonemal, heavy chain 12
ENSGALG00000053658	-0.747838	1.69763	0.875982	0.354804	NO	NA	NA
ENSGALG00000015180	-0.747599	9.65975	3.93584	0.0540135	NO	PSAT1	phosphoserine aminotransferase 1
ENSGALG00000045511	-0.747062	5.22319	4.18516	0.0472533	NO	PARP9	poly(ADP-ribose) polymerase family member 9
ENSGALG00000006558	-0.746919	1.06595	5.43844	0.0247076	NO	WDR60	WD repeat domain 60
ENSGALG00000051202	-0.746686	-0.969883	1.24748	0.270559	NO	LOC107052453	leucine-rich repeat-containing protein 51-like
ENSGALG00000051383	-0.746569	1.05107	2.74567	0.105179	NO	NA	NA
ENSGALG00000005628	-0.746554	0.822419	1.39851	0.24381	NO	COL9A3	collagen type IX alpha 3 chain
ENSGALG00000017039	-0.745951	1.87222	0.807784	0.374043	NO	STOML3	stomatin like 3
ENSGALG00000033997	-0.745832	2.08263	8.72838	0.00517852	NO	ZNF800	zinc finger protein 800
ENSGALG00000014585	-0.74499	5.67538	1.97218	0.167773	NO	CCL26	C-C motif chemokine ligand 26
ENSGALG00000030597	-0.743972	1.82108	3.42845	0.0713183	NO	KIF11	kinesin family member 11
ENSGALG00000006352	-0.743657	0.556141	2.19873	0.145797	NO	CH25H	cholesterol 25-hydroxylase
ENSGALG00000033570	-0.743207	2.5163	8.89942	0.00479534	NO	CCDC15	coiled-coil domain containing 15
ENSGALG00000001918	-0.742247	2.07259	7.17657	0.0105936	NO	DNAJB5	DnaJ heat shock protein family (Hsp40) member B5
ENSGALG00000011865	-0.740761	4.46735	3.20424	0.0808606	NO	SMTN	smoothelin
ENSGALG00000012452	-0.740037	2.16113	9.58341	0.00353914	NO	MIS18BP1	MIS18 binding protein 1
ENSGALG00000037933	-0.739155	2.23751	6.15416	0.0173203	NO	FSBP	fibrinogen silencer binding protein
ENSGALG00000031398	-0.73908	1.41478	3.07424	0.0870421	NO	NA	NA
ENSGALG00000049324	-0.736349	2.87236	4.23314	0.0460619	NO	NA	NA
ENSGALG00000002203	-0.73621	-1.32351	0.945674	0.336545	NO	FGF18	fibroblast growth factor 18
ENSGALG00000002503	-0.736204	1.22956	1.2844	0.263688	NO	SFTPA2	surfactant protein A2
ENSGALG00000031776	-0.736006	1.05342	2.84657	0.0991905	NO	NFASC	neurofascin
ENSGALG00000053595	-0.73559	-0.918984	2.19095	0.146494	NO	NA	NA
ENSGALG00000051283	-0.735169	-1.2063	0.64502	0.42785	NO	LOC426220	avidin-related protein 6-like
ENSGALG00000047398	-0.734917	7.38677	2.33388	0.134292	NO	NA	NA
ENSGALG00000051271	-0.734084	3.96312	6.21594	0.0168048	NO	NA	NA
ENSGALG00000047172	-0.733136	-1.83864	0.864621	0.35791	NO	NA	NA
ENSGALG00000013101	-0.732682	3.77501	0.811217	0.373039	NO	NA	NA
ENSGALG00000033535	-0.732325	0.582677	2.42679	0.129157	NO	RGS16	regulator of G-protein signaling 16
ENSGALG00000030115	-0.731871	-0.610074	1.31772	0.257679	NO	WISP1	WNT1 inducible signaling pathway protein 1
ENSGALG00000030526	-0.731778	3.67804	6.06334	0.0181091	NO	IL1RL2	interleukin 1 receptor-like 2
ENSGALG00000009654	-0.731539	3.26144	9.44296	0.00376516	NO	MLF1	myeloid leukemia factor 1
ENSGALG00000037257	-0.731305	2.96216	4.2907	0.0446761	NO	HLX	H2.0 like homeobox
ENSGALG00000042116	-0.731228	5.16927	4.18323	0.0473017	NO	FUT9	fucosyltransferase 9
ENSGALG00000047448	-0.731044	0.436843	1.10181	0.301767	NO	PCSK9	proprotein convertase subtilisin/kexin type 9
ENSGALG00000027980	-0.730759	1.97644	3.01804	0.0898772	NO	NANOS1	nanos C2HC-type zinc finger 1
ENSGALG00000015970	-0.730464	-0.30493	1.08065	0.304665	NO	COL9A1	collagen type IX alpha 1 chain
ENSGALG00000042492	-0.730223	3.5897	5.9374	0.0192678	NO	PITX2	paired like homeodomain 2
ENSGALG00000028250	-0.72909	3.91153	1.44865	0.235672	NO	ANKRD22	ankyrin repeat domain 22
ENSGALG00000009402	-0.729038	3.38296	11.6226	0.00147736	NO	LRRC34	leucine rich repeat containing 34
ENSGALG00000052678	-0.72833	0.965379	3.37418	0.0735073	NO	NA	NA
ENSGALG00000037504	-0.728157	2.60967	5.97207	0.0189411	NO	CFAP36	cilia and flagella associated protein 36
ENSGALG00000016042	-0.727412	2.59322	7.44507	0.00933644	NO	CHAF1B	chromatin assembly factor 1 subunit B
ENSGALG00000006639	-0.726777	0.778651	2.79635	0.102121	NO	CEP55	centrosomal protein 55
ENSGALG00000045037	-0.726454	6.47816	1.0781	0.30523	NO	CYP2W2	cytochrome P450, family 2, subfamily W, polypeptide 2
ENSGALG00000054974	-0.725973	3.61057	1.25813	0.270389	NO	NA	NA
ENSGALG00000047089	-0.725803	-0.0340463	2.70708	0.107576	NO	NA	NA
ENSGALG00000049622	-0.72552	1.40483	3.28262	0.0773718	NO	NA	NA
ENSGALG00000014513	-0.724664	2.18683	2.59852	0.114663	NO	CDCA3	cell division cycle associated 3
ENSGALG00000050394	-0.72396	-1.62857	0.953039	0.334692	NO	NA	NA
ENSGALG00000029382	-0.723654	-1.50097	0.659781	0.421345	NO	BARX2	BARX homeobox 2
ENSGALG00000001459	-0.723438	5.2653	2.10802	0.154165	NO	TNNC1	troponin C1, slow skeletal and cardiac type
ENSGALG00000006775	-0.723415	6.14041	4.23811	0.0459405	NO	TGM2	transglutaminase 2
ENSGALG00000005441	-0.722675	3.99336	10.3597	0.00252409	NO	NFIB	nuclear factor I B
ENSGALG00000027166	-0.721662	3.04825	1.00871	0.321124	NO	ART7B	GPI-anchored ADP-ribosyltransferase
ENSGALG00000003424	-0.72128	-1.09206	1.67981	0.202224	NO	LMX1A	LIM homeobox transcription factor 1, alpha
ENSGALG00000035476	-0.720666	1.70355	4.02159	0.0515756	NO	MRNIP	MRN complex interacting protein
ENSGALG00000051980	-0.720161	-0.628994	1.1186	0.296433	NO	NA	NA
ENSGALG00000009971	-0.720149	3.32311	4.71159	0.0358248	NO	CDC20	cell division cycle 20
ENSGALG00000015179	-0.72012	3.25475	3.8789	0.0557025	NO	CEP78	centrosomal protein 78
ENSGALG00000035761	-0.720104	4.91767	1.46766	0.232675	NO	ACCSL	1-aminocyclopropane-1-carboxylate synthase homolog (inactive) like
ENSGALG00000038433	-0.719578	1.10699	1.73666	0.194904	NO	SPON2	spondin 2
ENSGALG00000048001	-0.718961	1.04331	2.7719	0.103583	NO	NA	NA
ENSGALG00000033834	-0.718727	-0.205639	2.11488	0.153513	NO	TRIP13	thyroid hormone receptor interactor 13
ENSGALG00000008417	-0.718056	-0.650288	0.965476	0.331594	NO	CFAP58	cilia and flagella associated protein 58
ENSGALG00000039499	-0.717621	0.565128	2.22337	0.143617	NO	LRRCC1	leucine rich repeat and coiled-coil centrosomal protein 1
ENSGALG00000026396	-0.717575	6.78127	9.46003	0.0037369	NO	BG-like antigen 1	BG1
ENSGALG00000035625	-0.716913	0.721546	3.45143	0.0704136	NO	CEP192	centrosomal protein 192
ENSGALG00000015363	-0.716804	1.50989	2.76656	0.103906	NO	HJURP	Holliday junction recognition protein
ENSGALG00000045362	-0.716327	-1.09397	0.985768	0.326623	NO	LOC101749471	uncharacterized LOC101749471
ENSGALG00000028721	-0.715689	3.14209	2.12212	0.152829	NO	LMOD1	leiomodin 1
ENSGALG00000026970	-0.71563	9.46301	1.53675	0.222175	NO	LOC770612	interferon-induced transmembrane protein 1-like
ENSGALG00000040754	-0.71492	-0.940588	0.637385	0.429275	NO	CYP1C1	cytochrome P450 family 1 subfamily C polypeptide 1
ENSGALG00000037082	-0.714715	3.28908	3.57693	0.0656913	NO	ASCL1	achaete-scute family bHLH transcription factor 1
ENSGALG00000027925	-0.714619	0.41018	1.81122	0.185783	NO	HOXA3	homeobox A3
ENSGALG00000050753	-0.714432	1.5348	1.41469	0.241145	NO	NA	NA
ENSGALG00000028373	-0.713922	-1.05499	0.96258	0.332312	NO	GAS2L3	growth arrest specific 2 like 3
ENSGALG00000011994	-0.71377	-0.233648	1.47445	0.231617	NO	SYNPO2	synaptopodin 2
ENSGALG00000049262	-0.713734	-1.72938	0.657099	0.4236	NO	NA	NA
ENSGALG00000015001	-0.713674	2.27553	2.48211	0.12286	NO	LAMA4	laminin subunit alpha 4
ENSGALG00000008539	-0.713127	5.63365	7.03314	0.0113383	NO	ALG12	ALG12, alpha-1,6-mannosyltransferase
ENSGALG00000015729	-0.712578	1.40494	1.68671	0.201318	NO	LPAR1	lysophosphatidic acid receptor 1
ENSGALG00000008233	-0.712077	2.27074	3.72376	0.0606068	NO	BUB1	BUB1 mitotic checkpoint serine/threonine kinase
ENSGALG00000004386	-0.71201	2.20959	3.11171	0.0852076	NO	SOX9	SRY-box 9
ENSGALG00000030706	-0.711982	2.88057	3.29137	0.0769928	NO	MAP3K6	mitogen-activated protein kinase kinase kinase 6
ENSGALG00000042001	-0.711752	5.62803	2.1902	0.146561	NO	LOC422513	hect domain and RLD 4-like
ENSGALG00000025929	-0.711637	0.985827	2.73976	0.105542	NO	HOXA5	homeobox A5
ENSGALG00000035903	-0.710918	5.65593	4.22007	0.0463832	NO	FAM46A	family with sequence similarity 46 member A
ENSGALG00000044391	-0.710725	2.84862	6.72564	0.0131305	NO	RBM11	RNA binding motif protein 11
ENSGALG00000026491	-0.710626	0.301013	4.39139	0.04236	NO	TMEM17	transmembrane protein 17
ENSGALG00000047831	-0.709917	0.307476	0.362676	0.550352	NO	NA	NA
ENSGALG00000004687	-0.709899	0.411511	1.95358	0.169745	NO	CENPP	centromere protein P
ENSGALG00000019795	-0.70986	5.58788	3.66909	0.0624471	NO	LOC100857706	uncharacterized LOC100857706
ENSGALG00000000120	-0.70975	0.702392	2.59514	0.223496	NO	BMP10	bone morphogenetic protein 10
ENSGALG00000052583	-0.709705	3.09253	0.51823	0.476846	NO	NA	NA
ENSGALG00000050543	-0.709444	-1.24821	0.831091	0.367305	NO	NA	NA
ENSGALG00000037390	-0.709021	-1.29712	1.07391	0.306158	NO	GPR83L	G protein-coupled receptor 83-like
ENSGALG00000043728	-0.709005	-0.975536	1.59996	0.213076	NO	SCN8A	sodium voltage-gated channel alpha subunit 8
ENSGALG00000046593	-0.708737	0.932887	3.10826	0.0853747	NO	ADM	adrenomedullin
ENSGALG00000046481	-0.708557	1.21423	2.99952	0.0908341	NO	LOC100858941	uncharacterized LOC100858941
ENSGALG00000000081	-0.708534	1.97552	0.834856	0.366233	NO	IL4I1	interleukin 4 induced 1
ENSGALG00000016886	-0.708342	4.51104	8.6957	0.00525537	NO	FARP1	FERM, ARH/RhoGEF and pleckstrin domain protein 1
ENSGALG00000050024	-0.708342	-0.833478	1.83183	0.183353	NO	NA	NA
ENSGALG00000011783	-0.707812	-1.13832	1.12564	0.294938	NO	HIST1H111L	histone cluster 1, H1.11L (similar to human histone cluster 1, class H1 genes)
ENSGALG00000006631	-0.707347	2.2418	6.89754	0.012094	NO	TICRR	TOPBP1 interacting checkpoint and replication regulator
ENSGALG00000002790	-0.70729	0.522371	1.42591	0.239321	NO	ABLIM3	actin binding LIM protein family member 3
ENSGALG00000028015	-0.707242	3.49396	6.19937	0.0169414	NO	HES1	hes family bHLH transcription factor 1
ENSGALG00000011274	-0.706623	6.8747	3.38265	0.0731608	NO	DCN	decorin
ENSGALG00000030932	-0.706503	4.4587	2.53397	0.119128	NO	NKX2-3	NK2 homeobox 3
ENSGALG00000029476	-0.706072	7.19683	18.1498	0.000116965	NO	XPO1	exportin 1
ENSGALG00000000722	-0.705563	-1.24702	0.632355	0.431088	NO	LOC428322	excitatory amino acid transporter 5-like
ENSGALG00000047313	-0.7049	2.50274	2.20728	0.145036	NO	LOC107050382	glycine N-acyltransferase-like protein 3
ENSGALG00000016287	-0.704898	5.65791	4.28736	0.0447552	NO	NR0B1	nuclear receptor subfamily 0 group B member 1
ENSGALG00000019934	-0.703858	-0.151907	2.41844	0.127627	NO	NA	NA
ENSGALG00000007381	-0.70361	9.84356	4.27789	0.0449806	NO	NA	NA
ENSGALG00000016761	-0.702885	5.42079	0.67161	0.417246	NO	LYG2	lysozyme g2
ENSGALG00000025958	-0.702474	0.257027	1.50095	0.227541	NO	LOC112530098	small nucleolar RNA U3
ENSGALG00000003930	-0.702287	-0.988106	0.938815	0.338284	NO	APBA2	amyloid beta precursor protein binding family A member 2
ENSGALG00000035453	-0.701755	4.5704	4.27154	0.0451321	NO	RP9	retinitis pigmentosa 9 (autosomal dominant)
ENSGALG00000036883	-0.701493	4.39845	4.48941	0.0402312	NO	MET	MET proto-oncogene, receptor tyrosine kinase
ENSGALG00000049007	-0.701126	3.24959	2.59713	0.114757	NO	NA	NA
ENSGALG00000016646	-0.701121	-1.21125	1.37549	0.247663	NO	NA	NA
ENSGALG00000029768	-0.7002	1.86505	2.62818	0.112675	NO	LOC107051813	prostaglandin D2 receptor-like
ENSGALG00000049616	-0.699964	-1.08594	1.01493	0.319654	NO	TTLL2	tubulin tyrosine ligase like 2
ENSGALG00000015252	-0.699785	2.05154	7.55982	0.0088487	NO	ST3GAL6	ST3 beta-galactoside alpha-2,3-sialyltransferase 6
ENSGALG00000033411	-0.698906	-0.643024	0.859104	0.359433	NO	LOC100859549	sulfate transporter-like
ENSGALG00000008940	-0.698296	7.41708	1.09721	0.301036	NO	SPTBN5	spectrin beta, non-erythrocytic 5
ENSGALG00000039269	-0.697833	6.35799	1.52722	0.223589	NO	RNF213	ring finger protein 213
ENSGALG00000040648	-0.697578	-0.365637	1.2337	0.273183	NO	RGS11	regulator of G-protein signaling 11
ENSGALG00000008548	-0.697098	-1.14749	0.904123	0.34727	NO	MDH1B	malate dehydrogenase 1B
ENSGALG00000005209	-0.696949	4.92727	2.76954	0.103726	NO	AQP1	aquaporin 1
ENSGALG00000039985	-0.696934	3.49665	2.89583	0.096408	NO	CDH11	cadherin 11
ENSGALG00000044811	-0.695395	10.0299	1.89039	0.176651	NO	LOC100858647	beta-microseminoprotein-like
ENSGALG00000001565	-0.695306	6.94817	2.78788	0.102625	NO	C5	complement component 5
ENSGALG00000020201	-0.694875	3.29323	10.564	0.00231197	NO	CEP44	centrosomal protein 44
ENSGALG00000002595	-0.694494	9.55797	6.75194	0.0129659	NO	GPX4	glutathione peroxidase 4
ENSGALG00000043735	-0.693931	2.09822	2.43231	0.128738	NO	NA	NA
ENSGALG00000016251	-0.69353	2.40312	4.80893	0.0340625	NO	TSPAN7	tetraspanin 7
ENSGALG00000042784	-0.692278	2.99429	4.37504	0.042727	NO	TPPP	tubulin polymerization promoting protein
ENSGALG00000029380	-0.692241	-0.863808	1.93906	0.171303	NO	NA	NA
ENSGALG00000001954	-0.692169	4.44776	5.61335	0.0226323	NO	APTX	aprataxin
ENSGALG00000031262	-0.692097	1.50617	3.2516	0.0787321	NO	NA	NA
ENSGALG00000050368	-0.692063	-1.81015	1.3074	0.259522	NO	NA	NA
ENSGALG00000047653	-0.691912	1.8149	5.76975	0.0209355	NO	NA	NA
ENSGALG00000010535	-0.691569	4.48441	8.54812	0.00561786	NO	SGMS2	sphingomyelin synthase 2
ENSGALG00000031663	-0.691489	5.0716	8.15433	0.00672176	NO	SEC11C	SEC11 homolog C, signal peptidase complex subunit
ENSGALG00000016862	-0.690639	4.42855	6.83102	0.0124843	NO	KDELC1	KDEL motif containing 1
ENSGALG00000042871	-0.690589	-0.339985	1.67275	0.203156	NO	SLIT1	slit guidance ligand 1
ENSGALG00000016654	-0.690072	0.873596	0.694863	0.409362	NO	LOC418659	arylsulfatase H
ENSGALG00000025898	-0.690026	4.92524	10.7881	0.00210072	NO	SMAD6	SMAD family member 6
ENSGALG00000029047	-0.68981	4.04297	3.05706	0.0878979	NO	TMEM204	transmembrane protein 204
ENSGALG00000004495	-0.689584	-1.21216	0.691644	0.41044	NO	DNAI2	dynein axonemal intermediate chain 2
ENSGALG00000012691	-0.689448	0.492948	3.52957	0.067431	NO	ALDH1L2	aldehyde dehydrogenase 1 family member L2
ENSGALG00000017290	-0.688934	4.46469	7.50021	0.00909859	NO	RAD51AP1	RAD51 associated protein 1
ENSGALG00000046857	-0.688603	0.936027	2.2901	0.137899	NO	NA	NA
ENSGALG00000002646	-0.688519	-1.85076	0.814122	0.372193	NO	FAM171B	family with sequence similarity 171 member B
ENSGALG00000018815	-0.688299	3.18701	5.60334	0.0227459	NO	PCGF2	polycomb group ring finger 2
ENSGALG00000007507	-0.687708	0.661015	2.54711	0.118203	NO	MASTL	microtubule associated serine/threonine kinase like
ENSGALG00000005083	-0.687498	1.96083	3.85312	0.0564863	NO	SLC5A10	solute carrier family 5 member 10
ENSGALG00000004907	-0.687441	0.062023	3.0004	0.0907882	NO	KCTD15	potassium channel tetramerization domain containing 15
ENSGALG00000028017	-0.686965	-0.854512	0.912864	0.344975	NO	EFCAB2	EF-hand calcium binding domain 2
ENSGALG00000013969	-0.686293	5.84732	5.29994	0.0264966	NO	ALDH8A1	aldehyde dehydrogenase 8 family member A1
ENSGALG00000003642	-0.686135	4.39615	5.30493	0.0264299	NO	PDGFA	platelet derived growth factor subunit A
ENSGALG00000014096	-0.686086	2.77568	6.41225	0.0152733	NO	ARNTL2	aryl hydrocarbon receptor nuclear translocator-like 2
ENSGALG00000032518	-0.685676	4.3506	8.95536	0.00467666	NO	NCALD	neurocalcin delta
ENSGALG00000027429	-0.685582	0.782005	2.69822	0.108136	NO	HSD17B1	hydroxysteroid 17-beta dehydrogenase 1
ENSGALG00000052083	-0.684921	-1.38865	0.840389	0.364665	NO	NA	NA
ENSGALG00000003624	-0.684509	0.541608	1.18044	0.283635	NO	KLHL10	kelch like family member 10
ENSGALG00000051989	-0.683885	2.73149	4.1211	0.0488966	NO	NA	NA
ENSGALG00000033789	-0.683855	9.17689	4.35338	0.0432186	NO	HSP90B1	heat shock protein 90 beta family member 1
ENSGALG00000037526	-0.683504	0.711041	1.65938	0.204935	NO	USHBP1	USH1 protein network component harmonin binding protein 1
ENSGALG00000049461	-0.683314	2.22732	2.1622	0.149101	NO	BG8	MHC B-G antigen
ENSGALG00000046684	-0.683151	0.205941	0.757956	0.389056	NO	NA	NA
ENSGALG00000048109	-0.682987	3.38208	1.57295	0.216908	NO	LOC107051636	uncharacterized LOC107051636
ENSGALG00000047124	-0.682664	0.910014	2.53877	0.118789	NO	NA	NA
ENSGALG00000045938	-0.682471	-0.747243	1.20574	0.278607	NO	RBBP8NL	RBBP8 N-terminal like
ENSGALG00000037875	-0.682256	0.203224	1.91724	0.175783	NO	RBP1	retinol binding protein 1
ENSGALG00000050045	-0.682165	-1.28312	1.15851	0.288089	NO	NA	NA
ENSGALG00000016609	-0.68191	0.606699	3.34146	0.074863	NO	CENPO	centromere protein O
ENSGALG00000051829	-0.681208	-0.932225	0.906853	0.346551	NO	NA	NA
ENSGALG00000006110	-0.681063	2.64106	2.24707	0.141555	NO	PLK1	polo like kinase 1
ENSGALG00000003602	-0.680774	1.06661	5.19778	0.0279061	NO	RPGRIP1L	RPGRIP1 like
ENSGALG00000036909	-0.680617	4.27861	16.4913	0.000215656	NO	AGBL4	ATP/GTP binding protein like 4
ENSGALG00000049431	-0.680327	6.29889	4.94205	0.0318032	NO	NA	NA
ENSGALG00000052222	-0.679906	-1.71791	1.18952	0.281818	NO	NA	NA
ENSGALG00000050887	-0.679806	-1.04235	1.63701	0.207955	NO	LOC107050029	serine/arginine repetitive matrix protein 1-like
ENSGALG00000009854	-0.679759	1.79068	2.27235	0.139394	NO	NEK2	NIMA related kinase 2
ENSGALG00000002347	-0.679437	2.33899	5.11165	0.0291575	NO	DIPK2A	divergent protein kinase domain 2A
ENSGALG00000003922	-0.679279	4.27556	3.05651	0.0879255	NO	TOP2A	topoisomerase (DNA) II alpha
ENSGALG00000050508	-0.678815	2.38127	4.70677	0.0359147	NO	LOC107057170	nitric oxide synthase, endothelial-like
ENSGALG00000005846	-0.678572	1.76221	2.49739	0.121747	NO	MPDZ	multiple PDZ domain protein
ENSGALG00000004969	-0.678296	2.93375	8.14749	0.00674286	NO	TIMP4	TIMP metallopeptidase inhibitor 4
ENSGALG00000046098	-0.678006	5.02923	2.39234	0.129643	NO	UBE2L6	ubiquitin-conjugating enzyme E2L 6
ENSGALG00000048179	-0.67775	2.33994	2.03791	0.161019	NO	NA	NA
ENSGALG00000030492	-0.677258	-1.53203	1.05348	0.310746	NO	NA	NA
ENSGALG00000039238	-0.676837	4.74032	4.76715	0.0348071	NO	SALL1	spalt like transcription factor 1
ENSGALG00000036074	-0.67674	2.67233	10.8342	0.00205992	NO	RPP40	ribonuclease P/MRP subunit p40
ENSGALG00000035970	-0.67595	-1.86731	0.672773	0.416846	NO	NA	NA
ENSGALG00000017073	-0.675324	2.52581	5.22526	0.0275191	NO	BRCA2	BRCA2, DNA repair associated
ENSGALG00000008593	-0.675259	1.51829	1.93076	0.172201	NO	ATP1B4	ATPase Na+/K+ transporting family member beta 4
ENSGALG00000035030	-0.674378	4.5491	10.4136	0.00246625	NO	KIF20A	kinesin family member 20A
ENSGALG00000048625	-0.673656	0.846589	1.07294	0.306374	NO	NA	NA
ENSGALG00000041822	-0.673642	0.289323	1.5972	0.213463	NO	FGF22	fibroblast growth factor 22
ENSGALG00000011630	-0.672749	0.661242	1.51128	0.225976	NO	GLI2	GLI family zinc finger 2
ENSGALG00000051601	-0.672728	-1.20958	0.874062	0.355326	NO	NA	NA
ENSGALG00000029024	-0.670898	3.39303	2.15228	0.150014	NO	TCF21	transcription factor 21
ENSGALG00000039698	-0.670485	2.45092	5.41767	0.0249673	NO	DRD1	dopamine receptor D1
ENSGALG00000017493	-0.670322	1.79181	3.44569	0.0706384	NO	TRPC2L	Putative short transient receptor potential channel 2 like protein
ENSGALG00000010225	-0.669146	6.57132	1.56803	0.217614	NO	ACSS1B	acyl-CoA synthetase short-chain family member 1B
ENSGALG00000045093	-0.669105	3.88343	4.77392	0.0346852	NO	C12orf50	C12orf50 homolog
ENSGALG00000014659	-0.669013	7.79343	2.36581	0.131729	NO	C1R	complement C1r
ENSGALG00000025945	-0.668924	4.69877	0.330018	0.568798	NO	AVD	avidin
ENSGALG00000009626	-0.668789	4.37467	3.10541	0.0855128	NO	THBS1	thrombospondin 1
ENSGALG00000034737	-0.668445	4.11094	3.7145	0.0609144	NO	GLIS2	GLIS family zinc finger 2
ENSGALG00000005552	-0.668419	4.15665	10.2003	0.00270404	NO	PTBP2	polypyrimidine tract binding protein 2
ENSGALG00000007374	-0.667605	-0.0824123	2.317	0.135669	NO	YPEL4	yippee like 4
ENSGALG00000011080	-0.667449	1.38032	1.58523	0.215156	NO	BDKRB2	bradykinin receptor B2
ENSGALG00000003227	-0.667107	2.81144	8.41536	0.00596673	NO	RAB11FIP4	RAB11 family interacting protein 4
ENSGALG00000012987	-0.666448	0.135635	2.59309	0.11503	NO	CCDC77	coiled-coil domain containing 77
ENSGALG00000045612	-0.66619	-0.0604584	0.638156	0.428999	NO	NA	NA
ENSGALG00000051082	-0.665851	4.00462	6.62425	0.0137861	NO	NA	NA
ENSGALG00000026214	-0.66573	-1.9727	0.751785	0.390976	NO	LRTM2	leucine rich repeats and transmembrane domains 2
ENSGALG00000051419	-0.665553	2.21406	0.310742	0.580267	NO	NA	NA
ENSGALG00000013672	-0.664834	2.22241	4.73974	0.0353052	NO	TSHZ1	teashirt zinc finger homeobox 1
ENSGALG00000009755	-0.664358	0.161552	2.59066	0.115196	NO	LRIG3	leucine rich repeats and immunoglobulin like domains 3
ENSGALG00000029000	-0.663796	3.5069	5.59752	0.0228121	NO	HYAL3	hyaluronoglucosaminidase 3
ENSGALG00000019261	-0.662666	3.06592	5.83564	0.0202622	NO	ARHGAP8	Rho GTPase activating protein 8
ENSGALG00000051810	-0.662659	2.16955	1.17978	0.283767	NO	NA	NA
ENSGALG00000043285	-0.662525	3.19283	6.29096	0.0162009	NO	CNTD1	cyclin N-terminal domain containing 1
ENSGALG00000010081	-0.661916	6.45544	17.6645	0.000139607	NO	SH3D19	SH3 domain containing 19
ENSGALG00000052736	-0.661682	-1.68097	0.539915	0.466665	NO	NA	NA
ENSGALG00000010322	-0.660917	4.10057	4.83665	0.033578	NO	JDP2	Jun dimerization protein 2
ENSGALG00000049357	-0.660336	1.14113	4.15671	0.0479756	NO	NA	NA
ENSGALG00000032549	-0.660327	2.82945	5.80023	0.0206211	NO	TYW3	tRNA-yW synthesizing protein 3 homolog
ENSGALG00000016332	-0.659637	0.182455	2.0489	0.159922	NO	MCPH1	microcephalin 1
ENSGALG00000004261	-0.659304	7.88103	0.814557	0.372067	NO	AQP9	aquaporin 9
ENSGALG00000031916	-0.6591	3.4205	2.09463	0.155447	NO	ZP1	zona pellucida glycoprotein 1
ENSGALG00000050857	-0.658989	3.29207	2.29027	0.137885	NO	FRMPD2	FERM and PDZ domain containing 2
ENSGALG00000049873	-0.658596	1.46016	2.67619	0.109541	NO	NA	NA
ENSGALG00000016912	-0.658047	3.53098	2.60125	0.114478	NO	EDNRB	endothelin receptor type B
ENSGALG00000042577	-0.657101	-0.815784	1.28098	0.264315	NO	CFAP44	cilia and flagella associated protein 44
ENSGALG00000006512	-0.65707	10.9887	14.3616	0.000487952	NO	HSPA8	heat shock 70kDa protein 8
ENSGALG00000050742	-0.656775	1.69462	4.87542	0.0329129	NO	WHSC1	Wolf-Hirschhorn syndrome candidate 1
ENSGALG00000011663	-0.655719	0.428466	1.33081	0.255366	NO	FNDC1	fibronectin type III domain containing 1
ENSGALG00000048335	-0.655669	0.753015	1.77994	0.189546	NO	NA	NA
ENSGALG00000009841	-0.655504	1.62078	10.1489	0.00276491	NO	FASTKD1	FAST kinase domains 1
ENSGALG00000005969	-0.654738	0.823541	2.08274	0.156596	NO	ANTXRL	ANTXR like
ENSGALG00000052494	-0.654648	-1.85963	0.54554	0.464368	NO	C4H4ORF50	chromosome 4 open reading frame, human C4orf50
ENSGALG00000001533	-0.653839	-0.926177	0.877375	0.354426	NO	TSNAXIP1	translin associated factor X interacting protein 1
ENSGALG00000040770	-0.65383	5.78328	9.78404	0.00324093	NO	NA	NA
ENSGALG00000049528	-0.653817	-1.7422	0.786773	0.380269	NO	NA	NA
ENSGALG00000033091	-0.653206	-0.577103	1.54379	0.221139	NO	RUNX1T1	RUNX1 translocation partner 1
ENSGALG00000004476	-0.65316	3.88619	2.81227	0.101182	NO	SEMA3G	semaphorin 3G
ENSGALG00000027620	-0.653127	3.91695	6.90369	0.0120586	NO	SDHAF3	succinate dehydrogenase complex assembly factor 3
ENSGALG00000008615	-0.653007	-0.964266	1.08487	0.303735	NO	NA	NA
ENSGALG00000050124	-0.65272	-0.0202654	2.79924	0.10195	NO	NA	NA
ENSGALG00000016791	-0.651424	6.88773	2.99992	0.0908132	NO	SLC9A2	solute carrier family 9 member A2
ENSGALG00000005140	-0.6513	1.21895	3.65108	0.0630672	NO	RRAD	RRAD, Ras related glycolysis inhibitor and calcium channel regulator
ENSGALG00000046455	-0.651125	3.42884	3.14218	0.0837477	NO	NA	NA
ENSGALG00000014701	-0.650461	1.79037	4.73581	0.0353772	NO	RAP1GAP3	RAP1 GTPase activating protein 3
ENSGALG00000044406	-0.650363	5.30885	3.18573	0.0817098	NO	PPP1R1B	protein phosphatase 1 regulatory inhibitor subunit 1B
ENSGALG00000047412	-0.650322	2.8742	2.62936	0.112597	NO	LOC112530987	trichohyalin-like
ENSGALG00000013607	-0.649959	2.22664	4.14542	0.0482655	NO	FBXO5	F-box protein 5
ENSGALG00000000836	-0.649796	3.71013	4.85642	0.0332371	NO	NA	NA
ENSGALG00000041847	-0.649512	-1.4835	0.657153	0.422264	NO	NA	NA
ENSGALG00000037164	-0.649121	-1.3884	0.537496	0.467658	NO	ZFHX4	zinc finger homeobox 4
ENSGALG00000034512	-0.648474	1.50895	4.21126	0.0466011	NO	NA	NA
ENSGALG00000051645	-0.648134	0.661906	2.01293	0.163547	NO	CDC6	cell division cycle 6
ENSGALG00000031487	-0.648125	0.0012101	1.83077	0.183476	NO	FSTL4	follistatin like 4
ENSGALG00000054079	-0.647296	-1.59979	0.874135	0.355306	NO	NA	NA
ENSGALG00000026187	-0.647202	0.827449	6.89363	0.0151621	NO	NMNAT3	nicotinamide nucleotide adenylyltransferase 3
ENSGALG00000000557	-0.646971	3.98569	2.46597	0.124049	NO	ETNK2	ethanolamine kinase 2
ENSGALG00000000908	-0.64691	3.25464	6.24254	0.016588	NO	ADAT1	adenosine deaminase, tRNA specific 1
ENSGALG00000034198	-0.646298	-0.0173883	1.62032	0.210242	NO	MCM10	minichromosome maintenance 10 replication initiation factor
ENSGALG00000004239	-0.645344	3.25466	1.83547	0.182927	NO	IFITM5	interferon induced transmembrane protein 5
ENSGALG00000031839	-0.645338	2.31389	6.49383	0.0146816	NO	SUV39H1	suppressor of variegation 3-9 homolog 1
ENSGALG00000014186	-0.64515	1.72409	1.945	0.170664	NO	MPPED1	metallophosphoesterase domain containing 1
ENSGALG00000046904	-0.644767	-0.929279	1.60548	0.212304	NO	NA	NA
ENSGALG00000049316	-0.644353	-1.7418	0.836102	0.365879	NO	NA	NA
ENSGALG00000016067	-0.64428	7.38459	9.15022	0.00428703	NO	HMGN1	high mobility group nucleosome binding domain 1
ENSGALG00000045684	-0.64305	7.09762	2.21015	0.144782	NO	PLVAP	plasmalemma vesicle associated protein
ENSGALG00000024470	-0.642651	-2.04334	0.387533	0.537058	NO	CCLI5	chemokine
ENSGALG00000016351	-0.642054	5.13879	9.54439	0.00360045	NO	ACOT9	acyl-CoA thioesterase 9
ENSGALG00000007839	-0.641069	2.14091	2.4721	0.123596	NO	NCAM1	neural cell adhesion molecule 1
ENSGALG00000040249	-0.640628	0.201897	0.792927	0.37843	NO	BHLHE22	basic helix-loop-helix family member e22
ENSGALG00000004290	-0.640564	-0.534263	0.829705	0.367701	NO	ANGPTL1	angiopoietin like 1
ENSGALG00000013776	-0.64049	-0.412118	1.06758	0.30757	NO	CEP135	centrosomal protein 135
ENSGALG00000047320	-0.640392	0.168038	0.964005	0.331958	NO	MFAP5	microfibrillar associated protein 5
ENSGALG00000035839	-0.640374	-1.47205	0.658589	0.421761	NO	TMEM255B	transmembrane protein 255B
ENSGALG00000054746	-0.640349	1.29027	2.13592	0.151533	NO	NA	NA
ENSGALG00000023506	-0.640328	2.16538	3.61958	0.0641675	NO	NINL	ninein like
ENSGALG00000003301	-0.640292	3.1998	2.13845	0.151297	NO	NA	NA
ENSGALG00000003747	-0.639995	2.50076	1.96407	0.168629	NO	OSMR	oncostatin M receptor
ENSGALG00000054081	-0.639763	-1.63483	0.831496	0.367189	NO	NA	NA
ENSGALG00000049040	-0.639626	-1.64884	0.569743	0.45469	NO	NA	NA
ENSGALG00000027728	-0.638428	-0.493351	0.971531	0.3301	NO	LOC112530788	small nucleolar RNA Z39
ENSGALG00000035854	-0.638372	1.4622	1.43711	0.237514	NO	NA	NA
ENSGALG00000025759	-0.638192	3.71822	8.70274	0.00523872	NO	TFDP2	transcription factor Dp-2
ENSGALG00000050292	-0.638145	5.68248	0.822342	0.369814	NO	NA	NA
ENSGALG00000025751	-0.637161	3.51114	3.29397	0.0768804	NO	NMRK2	nicotinamide riboside kinase 2
ENSGALG00000035362	-0.637113	0.511092	2.32843	0.134735	NO	NA	NA
ENSGALG00000005499	-0.637091	-1.6879	0.870793	0.356218	NO	IL17RD	interleukin 17 receptor D
ENSGALG00000009815	-0.636892	3.46784	8.62572	0.00542407	NO	TMEM5	transmembrane protein 5
ENSGALG00000047714	-0.636599	4.52838	4.64746	0.0370399	NO	NA	NA
ENSGALG00000026385	-0.636538	4.06936	6.15658	0.0172997	NO	LYPLAL1	lysophospholipase like 1
ENSGALG00000006490	-0.635985	-0.495205	1.26214	0.269641	NO	SCN3B	sodium voltage-gated channel beta subunit 3
ENSGALG00000004231	-0.63556	3.76843	8.08275	0.00694612	NO	NA	NA
ENSGALG00000009870	-0.635513	6.55955	8.53166	0.00565992	NO	IL15	interleukin 15
ENSGALG00000043448	-0.635464	2.09687	3.35482	0.0743061	NO	ABLIM2	actin binding LIM protein family member 2
ENSGALG00000052009	-0.634924	3.44108	0.740415	0.394549	NO	LOC107049467	uncharacterized LOC107049467
ENSGALG00000005673	-0.634805	3.38159	9.85701	0.00313919	NO	DTWD1	DTW domain containing 1
ENSGALG00000008901	-0.634759	-0.828714	0.966276	0.331396	NO	PTGFR	prostaglandin F receptor
ENSGALG00000045312	-0.63437	0.708319	1.55983	0.218799	NO	SEMA6C	semaphorin 6C
ENSGALG00000037167	-0.634284	-0.206962	1.14376	0.291136	NO	HIST1H103	histone cluster 1, H1.03 (similar to human histone cluster 1, class H1 genes)
ENSGALG00000046585	-0.633892	1.25902	1.02779	0.316643	NO	NA	NA
ENSGALG00000043903	-0.633668	2.39272	2.60379	0.114306	NO	NA	NA
ENSGALG00000043799	-0.633482	1.84	2.97809	0.0919553	NO	DSCC1	DNA replication and sister chromatid cohesion 1
ENSGALG00000029072	-0.633352	0.501159	1.45015	0.235433	NO	NTN3	netrin 1
ENSGALG00000016964	-0.633197	4.72279	1.31634	0.257924	NO	NA	NA
ENSGALG00000014603	-0.633075	8.54358	2.03373	0.161439	NO	C1S	complement C1s
ENSGALG00000005337	-0.632895	6.22041	8.16848	0.00667833	NO	SNX2	sorting nexin 2
ENSGALG00000016438	-0.632396	1.96753	2.00743	0.16411	NO	MELK	maternal embryonic leucine zipper kinase
ENSGALG00000004324	-0.632182	3.75965	9.50188	0.00366853	NO	SETD1A	SET domain containing 1A
ENSGALG00000010961	-0.632155	4.58862	3.26985	0.0779283	NO	IGF2BP3	insulin like growth factor 2 mRNA binding protein 3
ENSGALG00000006965	-0.631998	2.70106	11.5693	0.00151064	NO	C12orf43	C12orf43 homolog
ENSGALG00000007657	-0.631729	1.3937	3.00566	0.0905153	NO	CDX4	caudal type homeobox 4
ENSGALG00000032146	-0.631551	-0.0800886	0.994571	0.324498	NO	SLC4A5	solute carrier family 4 member 5
ENSGALG00000012418	-0.631402	5.14124	2.97788	0.0919668	NO	KYNU	kynureninase
ENSGALG00000016281	-0.631372	4.5181	2.36599	0.131715	NO	DMD	dystrophin
ENSGALG00000052144	-0.631328	5.64563	3.11406	0.085094	NO	TMEM139	transmembrane protein 139
ENSGALG00000013609	-0.631182	3.00027	8.93681	0.00471566	NO	MTRF1L	mitochondrial translational release factor 1 like
ENSGALG00000046879	-0.631157	1.75717	1.32461	0.256458	NO	LOC101750271	peroxisome proliferator-activated receptor gamma coactivator-related protein 1-like
ENSGALG00000035207	-0.630987	7.52479	3.08409	0.0865556	NO	TDO2	tryptophan 2,3-dioxygenase
ENSGALG00000040070	-0.630827	0.0969566	2.88153	0.0972065	NO	PDIA2	protein disulfide isomerase family A member 2
ENSGALG00000007905	-0.630704	5.16323	3.62779	0.0638787	NO	LAMB1	laminin subunit beta 1
ENSGALG00000047126	-0.628998	-0.826959	0.746985	0.392478	NO	HIST1H4D	histone cluster 1, H4d
ENSGALG00000007833	-0.627712	1.44157	2.78026	0.103081	NO	TTC12	tetratricopeptide repeat domain 12
ENSGALG00000014978	-0.627367	6.92898	5.36876	0.0255907	NO	IQGAP2	IQ motif containing GTPase activating protein 2
ENSGALG00000051905	-0.626884	2.83759	2.08404	0.15647	NO	PPP1R14D	protein phosphatase 1 regulatory inhibitor subunit 14D
ENSGALG00000003391	-0.626354	4.48337	9.2723	0.00406062	NO	EIF2AK1	eukaryotic translation initiation factor 2 alpha kinase 1
ENSGALG00000055035	-0.626134	2.59327	6.97743	0.0116425	NO	LOC112532277	1-phosphatidylinositol 4,5-bisphosphate phosphodiesterase gamma-1-like
ENSGALG00000005769	-0.626129	3.78425	4.76786	0.0347943	NO	WEE1	WEE1 G2 checkpoint kinase
ENSGALG00000000218	-0.625638	5.20075	4.2399	0.0458968	NO	SRP19	signal recognition particle 19
ENSGALG00000002118	-0.625193	3.58191	1.99009	0.165901	NO	KCNMB1	potassium calcium-activated channel subfamily M regulatory beta subunit 1
ENSGALG00000051993	-0.624738	3.38869	6.62728	0.013766	NO	NA	NA
ENSGALG00000045028	-0.624543	3.49454	1.84723	0.181561	NO	LRRC19	leucine rich repeat containing 19
ENSGALG00000036067	-0.623947	4.37433	12.9363	0.000860931	NO	RBFA	ribosome binding factor A (putative)
ENSGALG00000004376	-0.623901	-1.50307	0.610622	0.439059	NO	KCNJ2	Potassium inwardly rectifying channel subfamily J member 2
ENSGALG00000012770	-0.62339	-0.350805	1.07027	0.30697	NO	NA	NA
ENSGALG00000003298	-0.623063	2.85633	8.07037	0.00698574	NO	DDX55	DEAD-box helicase 55
ENSGALG00000001531	-0.623022	4.23842	4.21907	0.0464079	NO	FN3K	fructosamine 3 kinase
ENSGALG00000008945	-0.622852	-0.533653	1.7779	0.189794	NO	NEXN	nexilin F-actin binding protein
ENSGALG00000039051	-0.622808	-0.946246	1.14889	0.290073	NO	NA	NA
ENSGALG00000012448	-0.62276	2.76932	8.76422	0.00509562	NO	ORC4	origin recognition complex subunit 4
ENSGALG00000011259	-0.622463	-1.63697	0.696462	0.408828	NO	RPE65	RPE65, retinoid isomerohydrolase
ENSGALG00000009552	-0.62109	1.31354	2.37023	0.131379	NO	LGALSL2	galectin like 2
ENSGALG00000021074	-0.620779	-0.648825	0.977659	0.328597	NO	MYOC	myocilin
ENSGALG00000001136	-0.620702	-0.504293	1.17235	0.285268	NO	LOC419390	hairy and enhancer of split 5-like
ENSGALG00000038340	-0.619474	2.92974	6.20422	0.0169013	NO	ZBTB14	zinc finger and BTB domain containing 14
ENSGALG00000047904	-0.618903	1.11287	0.268054	0.607432	NO	LOC107049459	thioredoxin-like protein 1
ENSGALG00000033231	-0.618658	2.05868	1.62706	0.209314	NO	RACGAP1	Rac GTPase activating protein 1
ENSGALG00000011392	-0.617837	3.61215	3.02112	0.089719	NO	MSH4	mutS homolog 4
ENSGALG00000010255	-0.617755	4.4667	10.1232	0.00279579	NO	NASP	nuclear autoantigenic sperm protein
ENSGALG00000027232	-0.6176	0.0269665	1.09283	0.30199	NO	C1QTNF2	C1q and TNF related 2
ENSGALG00000034769	-0.616622	5.52873	25.6815	9.09e-06	NO	USP12-like	ubiquitin specific peptidase 12-like
ENSGALG00000030255	-0.61602	10.6821	0.979759	0.328084	NO	AMBP	alpha-1-microglobulin/bikunin precursor
ENSGALG00000016932	-0.615654	3.17804	5.01127	0.0306932	NO	MZT1	mitotic spindle organizing protein 1
ENSGALG00000029747	-0.615407	2.804	0.613835	0.437866	NO	C20orf173	chromosome 20 open reading frame 173
ENSGALG00000019967	-0.61489	1.49935	2.51208	0.120687	NO	MTFR2	mitochondrial fission regulator 2
ENSGALG00000025386	-0.614864	1.14345	1.43449	0.237935	NO	MIR1723	microRNA 1723
ENSGALG00000034232	-0.614427	-1.01588	0.880245	0.353648	NO	NA	NA
ENSGALG00000037723	-0.614093	4.39136	9.90417	0.00307524	NO	ZNF280D	zinc finger protein 280D
ENSGALG00000045898	-0.613731	0.790346	3.93335	0.0540861	NO	SGO2	shugoshin 2
ENSGALG00000029083	-0.613681	-1.06248	0.526484	0.472225	NO	NXPH2	neurexophilin 2
ENSGALG00000006584	-0.613666	0.854306	1.06991	0.307049	NO	NA	NA
ENSGALG00000016538	-0.613407	4.65325	9.7292	0.0033197	NO	RAI2	retinoic acid induced 2
ENSGALG00000035016	-0.613394	6.70961	8.27602	0.00635784	NO	ID2	inhibitor of DNA binding 2, HLH protein
ENSGALG00000017268	-0.613273	-1.46263	0.526608	0.472173	NO	KCTD21	potassium channel tetramerization domain containing 21
ENSGALG00000017850	-0.613031	-0.907402	1.91378	0.174057	NO	LOC112530406	small nucleolar RNA SNORA21
ENSGALG00000000318	-0.612855	6.29753	2.2748	0.139187	NO	CSRP1	cysteine and glycine rich protein 1
ENSGALG00000006997	-0.612538	3.05884	0.729722	0.397954	NO	BRINP1	BMP/retinoic acid inducible neural specific 1
ENSGALG00000049427	-0.612419	-2.28323	0.453865	0.504299	NO	RELT	RELT tumor necrosis factor receptor
ENSGALG00000047684	-0.612406	-1.50888	0.743014	0.393728	NO	NA	NA
ENSGALG00000008095	-0.611927	3.02212	2.75743	0.10446	NO	KIF23	kinesin family member 23
ENSGALG00000007819	-0.611593	0.240331	1.52164	0.22442	NO	PDZRN3	PDZ domain containing ring finger 3
ENSGALG00000011280	-0.611552	4.0722	10.1134	0.0028078	NO	EEA1	early endosome antigen 1
ENSGALG00000046369	-0.611105	3.46418	4.15717	0.0479638	NO	SPA17	sperm autoantigenic protein 17
ENSGALG00000026796	-0.611091	2.02592	8.61959	0.00543911	NO	SNAPIN	SNAP associated protein
ENSGALG00000030889	-0.610906	3.78462	6.81124	0.012603	NO	FOXA2	forkhead box A2
ENSGALG00000051174	-0.610415	-2.01312	0.536546	0.468049	NO	NA	NA
ENSGALG00000007016	-0.609078	4.91397	12.487	0.00103363	NO	FAM169B	family with sequence similarity 169 member B
ENSGALG00000006560	-0.608534	-1.59965	0.522204	0.474019	NO	SEMA3A	semaphorin 3A
ENSGALG00000043198	-0.608518	2.95223	3.29127	0.0769972	NO	SPEG	SPEG complex locus
ENSGALG00000050403	-0.607187	-1.35702	0.956524	0.33382	NO	LYPD1	LY6/PLAUR domain containing 1
ENSGALG00000054208	-0.606615	3.17852	9.0092	0.00456538	NO	GDAP1L1	ganglioside induced differentiation associated protein 1 like 1
ENSGALG00000052894	-0.606246	0.744	3.53599	0.0671922	NO	NA	NA
ENSGALG00000047468	-0.606113	2.55071	3.38386	0.0731116	NO	NA	NA
ENSGALG00000043167	-0.60445	1.75125	2.32831	0.134744	NO	TNFRSF11B	TNF receptor superfamily member 11b
ENSGALG00000010896	-0.604373	1.88181	3.22817	0.0797768	NO	TMEM161B	transmembrane protein 161B
ENSGALG00000014973	-0.604032	1.36177	1.88841	0.176873	NO	GPR156	G protein-coupled receptor 156
ENSGALG00000016717	-0.603996	3.16581	8.05822	0.00702487	NO	GTPBP6	GTP binding protein 6 (putative)
ENSGALG00000010859	-0.603607	-1.64047	0.436226	0.512657	NO	EPGN	epithelial mitogen
ENSGALG00000048627	-0.60342	5.02012	0.464084	0.499565	NO	NA	NA
ENSGALG00000051838	-0.603403	3.19861	4.75136	0.035093	NO	NA	NA
ENSGALG00000047577	-0.603129	-0.321583	1.06984	0.307066	NO	NA	NA
ENSGALG00000031807	-0.603091	-1.4207	0.511809	0.478425	NO	NA	NA
ENSGALG00000038377	-0.602837	-1.63088	0.575242	0.452536	NO	NA	NA
ENSGALG00000033781	-0.602321	2.98977	5.22092	0.0275799	NO	FEN1	flap structure-specific endonuclease 1
ENSGALG00000023066	-0.602314	7.42173	8.55444	0.00560181	NO	DNAJA1	DnaJ heat shock protein family (Hsp40) member A1
ENSGALG00000050553	-0.602292	-0.987662	0.689477	0.507295	NO	NA	NA
ENSGALG00000043076	-0.602209	-1.50838	0.503486	0.482002	NO	NA	NA
ENSGALG00000055027	-0.600891	-1.6402	0.320971	0.574124	NO	NA	NA
ENSGALG00000049293	-0.60079	0.427168	2.91	0.0956241	NO	NA	NA
ENSGALG00000053107	-0.600314	-1.10516	0.556085	0.460111	NO	NA	NA
ENSGALG00000002397	-0.599424	13.0511	3.9374	0.053968	NO	PSPH	phosphoserine phosphatase
ENSGALG00000043597	-0.599307	-0.479045	1.20063	0.279612	NO	RAD54B	RAD54 homolog B (S. cerevisiae)
ENSGALG00000004037	-0.597758	0.781901	1.54553	0.220883	NO	DNA2	DNA replication helicase/nuclease 2
ENSGALG00000016322	-0.597565	7.57668	4.25561	0.0455154	NO	LOC396380	glutathione transferase
ENSGALG00000015416	-0.597501	8.57017	9.13786	0.00431069	NO	SDR16C5	short chain dehydrogenase/reductase family 16C member 5
ENSGALG00000039855	-0.595108	1.76071	4.17251	0.047573	NO	SNX29	sorting nexin 29
ENSGALG00000041555	-0.59492	5.37012	2.0527	0.159544	NO	COL1A1	collagen type I alpha 1 chain
ENSGALG00000002632	-0.594857	0.428681	1.57935	0.215992	NO	CALCRL	calcitonin receptor like receptor
ENSGALG00000015656	-0.594754	3.30312	2.46567	0.124071	NO	PALM2AKAP2	PALM2-AKAP2 fusion
ENSGALG00000044641	-0.59351	1.74363	4.14773	0.048206	NO	NA	NA
ENSGALG00000036258	-0.592513	-1.68475	0.545596	0.464345	NO	PCDH8	protocadherin 8
ENSGALG00000052162	-0.592444	1.7876	5.48076	0.0241872	NO	PPM1L	protein phosphatase, Mg2+/Mn2+ dependent 1L
ENSGALG00000023359	-0.591318	-0.356287	0.689235	0.41125	NO	BTBD17	BTB domain containing 17
ENSGALG00000036568	-0.591255	-0.712955	1.53445	0.222515	NO	MIR7444	microRNA 7444
ENSGALG00000002546	-0.591131	3.60385	2.11638	0.153371	NO	COL5A1	collagen type V alpha 1 chain
ENSGALG00000049626	-0.590827	4.1399	2.81289	0.101146	NO	KIFC1	kinesin family member C1
ENSGALG00000013272	-0.590622	2.99927	4.40399	0.0420796	NO	PRMT1	protein arginine methyltransferase 1
ENSGALG00000007537	-0.589559	3.09843	3.90995	0.0547744	NO	INCENP	inner centromere protein
ENSGALG00000010752	-0.588921	0.658518	1.74176	0.194263	NO	CDCP2	CUB domain containing protein 2
ENSGALG00000037980	-0.588845	1.30759	2.52891	0.119486	NO	NA	NA
ENSGALG00000040832	-0.588435	10.4481	1.73195	0.195498	NO	CFD	complement factor D
ENSGALG00000014811	-0.587952	5.40954	2.13338	0.15177	NO	SMCHD1	structural maintenance of chromosomes flexible hinge domain containing 1
ENSGALG00000051154	-0.587714	-1.19758	0.718218	0.401666	NO	NA	NA
ENSGALG00000041013	-0.587679	4.25477	2.15763	0.149521	NO	TNS1	tensin 1
ENSGALG00000006963	-0.587286	3.54991	4.16676	0.047719	NO	ENDOV	endonuclease V
ENSGALG00000054583	-0.587108	-1.79398	0.552947	0.461371	NO	CDHR4	cadherin related family member 4
ENSGALG00000047383	-0.587098	0.958653	1.24548	0.270938	NO	WISP2	WNT1 inducible signaling pathway protein 2
ENSGALG00000015573	-0.587062	3.50637	1.626	0.20946	NO	FHL5	four and a half LIM domains 5
ENSGALG00000023379	-0.586639	1.02962	1.69282	0.200519	NO	F2RL2	coagulation factor II thrombin receptor like 2
ENSGALG00000009387	-0.586581	1.11436	2.12861	0.152218	NO	SYNJ2BP	synaptojanin 2 binding protein
ENSGALG00000006106	-0.586478	3.00694	1.9437	0.170804	NO	TNFRSF6B	TNF receptor superfamily member 6b
ENSGALG00000005505	-0.586109	5.28483	8.49746	0.00574835	NO	PIK3CB	phosphatidylinositol-4,5-bisphosphate 3-kinase catalytic subunit beta
ENSGALG00000044735	-0.585026	-1.25321	0.666164	0.419125	NO	LOC771972	uncharacterized LOC771972
ENSGALG00000054793	-0.584755	2.28418	3.14103	0.0838022	NO	NCAPH2	non-SMC condensin II complex subunit H2
ENSGALG00000014795	-0.583504	4.92572	8.1507	0.00673293	NO	TGIF1	TGFB induced factor homeobox 1
ENSGALG00000014960	-0.583217	1.49384	3.05649	0.0879264	NO	POC5	POC5 centriolar protein
ENSGALG00000009560	-0.583161	6.63449	2.49236	0.122112	NO	MSMO1	methylsterol monooxygenase 1
ENSGALG00000009028	-0.58306	3.9184	8.49611	0.00575189	NO	BTBD3	BTB domain containing 3
ENSGALG00000011176	-0.58304	-0.164709	1.3005	0.260763	NO	SCRN1	secernin 1
ENSGALG00000033416	-0.582229	1.19329	1.56732	0.217716	NO	HIC2	hypermethylated in cancer 2
ENSGALG00000010560	-0.582166	5.29118	1.60426	0.212474	NO	EIF2AK2	eukaryotic translation initiation factor 2 alpha kinase 2
ENSGALG00000021235	-0.581859	-0.967912	1.12807	0.296173	NO	NPY6R	neuropeptide Y receptor Y6 (pseudogene)
ENSGALG00000026687	-0.581604	0.870408	1.45547	0.234592	NO	PLCD4	phospholipase C delta 4
ENSGALG00000021938	-0.581311	-1.5292	0.754716	0.390062	NO	LOC112531988	small nucleolar RNA SNORA72
ENSGALG00000054145	-0.581232	-1.68774	0.366161	0.548451	NO	NA	NA
ENSGALG00000000280	-0.580982	2.70177	1.26907	0.266515	NO	EFNA5	ephrin A5
ENSGALG00000029333	-0.580694	1.02258	3.21276	0.080473	NO	NA	NA
ENSGALG00000005938	-0.580633	-1.35995	0.575911	0.452276	NO	C7orf62	C7orf62 homolog
ENSGALG00000044191	-0.580369	-1.09999	0.71371	0.403135	NO	LOC419830	uncharacterized LOC419830
ENSGALG00000008933	-0.579846	7.29905	5.66716	0.0220324	NO	CASP7	caspase 7
ENSGALG00000011484	-0.579773	0.359321	1.44156	0.236803	NO	CMTM8	CKLF like MARVEL transmembrane domain containing 8
ENSGALG00000048200	-0.579317	4.7794	10.0846	0.00284309	NO	MRPL33	mitochondrial ribosomal protein L33
ENSGALG00000031895	-0.579203	1.17432	1.35461	0.251225	NO	SDK2	sidekick cell adhesion molecule 2
ENSGALG00000006267	-0.578766	3.81685	3.47726	0.0694119	NO	TPX2	TPX2, microtubule nucleation factor
ENSGALG00000020943	-0.578657	5.69637	2.40186	0.128903	NO	AGXT	alanine-glyoxylate aminotransferase
ENSGALG00000001983	-0.578425	-0.15482	1.31686	0.257832	NO	FNDC7	fibronectin type III domain containing 7
ENSGALG00000000433	-0.57796	3.75637	2.61353	0.113652	NO	TUB4A	tubulin alpha 4A
ENSGALG00000008256	-0.577495	2.33048	5.08762	0.0295174	NO	BLM	Bloom syndrome RecQ like helicase
ENSGALG00000027632	-0.577192	4.10651	6.42627	0.0151699	NO	ACYP2	acylphosphatase 2
ENSGALG00000050069	-0.577109	3.23617	2.15284	0.149962	NO	NA	NA
ENSGALG00000037246	-0.577075	2.87461	1.43254	0.238249	NO	RAMP3	receptor activity modifying protein 3
ENSGALG00000048315	-0.576921	0.377948	1.44301	0.236569	NO	NA	NA
ENSGALG00000017810	-0.576868	-0.730343	1.90098	0.175471	NO	LOC112531626	small nucleolar RNA SNORA31
ENSGALG00000002722	-0.576765	7.40663	9.07216	0.00443879	NO	MST1	macrophage stimulating 1 (hepatocyte growth factor-like)
ENSGALG00000043041	-0.575958	-0.371665	0.497812	0.484466	NO	NRN1	neuritin 1
ENSGALG00000015382	-0.575095	-1.55747	0.515968	0.476655	NO	CHRNA6	cholinergic receptor nicotinic alpha 6 subunit
ENSGALG00000016648	-0.574952	4.35767	1.33038	0.25544	NO	LOC418658	arylsulfatase D
ENSGALG00000037112	-0.574744	1.0026	4.26449	0.0453015	NO	NA	NA
ENSGALG00000048912	-0.574502	-1.13085	0.972806	0.329787	NO	NA	NA
ENSGALG00000009233	-0.574253	2.54839	5.32864	0.0261147	NO	LIN9	lin-9 DREAM MuvB core complex component
ENSGALG00000000820	-0.574139	2.33493	0.861625	0.358736	NO	HTR1D	5-hydroxytryptamine (serotonin) receptor 1D, G protein-coupled
ENSGALG00000000893	-0.573592	9.55427	4.20599	0.0467319	NO	TAT	tyrosine aminotransferase
ENSGALG00000028294	-0.573494	1.77075	4.95543	0.0315853	NO	NA	NA
ENSGALG00000003670	-0.573416	6.30012	4.98703	0.031077	NO	MAFB	MAF bZIP transcription factor B
ENSGALG00000005554	-0.573405	2.86928	1.20459	0.278832	NO	ADIPOQ	adiponectin, C1Q and collagen domain containing
ENSGALG00000012544	-0.573338	2.00562	3.29311	0.0769177	NO	NA	NA
ENSGALG00000011881	-0.572441	2.68584	2.39755	0.129238	NO	CCNA2	cyclin A2
ENSGALG00000043399	-0.572102	3.73339	5.22264	0.0275557	NO	EZH2	enhancer of zeste 2 polycomb repressive complex 2 subunit
ENSGALG00000053091	-0.572026	-1.75154	0.435773	0.512874	NO	NA	NA
ENSGALG00000035883	-0.571898	0.948692	2.31571	0.135775	NO	ZMYND10	zinc finger MYND-type containing 10
ENSGALG00000017394	-0.571568	7.36346	4.32035	0.0439801	NO	INSIG1	insulin induced gene 1
ENSGALG00000001718	-0.571469	6.59186	8.31138	0.00625606	NO	CCNG1	cyclin G1
ENSGALG00000009429	-0.571416	0.0630709	1.49552	0.228369	NO	RXFP1	relaxin/insulin like family peptide receptor 1
ENSGALG00000038608	-0.571336	4.69568	6.01079	0.0185832	NO	HSPB11	heat shock protein family B (small) member 11
ENSGALG00000040959	-0.571156	0.485137	1.15138	0.289557	NO	GRP	gastrin releasing peptide
ENSGALG00000029863	-0.570531	0.31944	0.931124	0.340248	NO	PHYHIPL	phytanoyl-CoA 2-hydroxylase interacting protein like
ENSGALG00000016191	-0.570372	1.91855	6.66683	0.0135066	NO	PKNOX1	PBX/knotted 1 homeobox 1
ENSGALG00000009907	-0.570151	2.21395	3.47454	0.0695164	NO	G2E3	G2/M-phase specific E3 ubiquitin protein ligase
ENSGALG00000030276	-0.570124	5.19688	6.41192	0.0152758	NO	SHTN1	shootin 1
ENSGALG00000014640	-0.570059	5.29855	2.92053	0.0950459	NO	GOLPH3L	golgi phosphoprotein 3 like
ENSGALG00000035332	-0.569964	-1.32459	0.461838	0.500599	NO	NA	NA
ENSGALG00000047060	-0.569735	2.67659	5.45804	0.024465	NO	LOC107051305	sodium channel subunit beta-1-like
ENSGALG00000036789	-0.569638	4.18741	4.97522	0.0312659	NO	ADGRL2	adhesion G protein-coupled receptor L2
ENSGALG00000054059	-0.56927	3.98594	6.29759	0.0161486	NO	NA	NA
ENSGALG00000047690	-0.568871	-0.870655	1.46384	0.233274	NO	NA	NA
ENSGALG00000011524	-0.568857	1.45813	1.56186	0.218504	NO	PPEF2	protein phosphatase with EF-hand domain 2
ENSGALG00000031260	-0.568836	3.55049	1.52569	0.223816	NO	NA	NA
ENSGALG00000053936	-0.568816	3.09152	4.87642	0.0328961	NO	NA	NA
ENSGALG00000052057	-0.568649	1.01991	0.767215	0.387637	NO	NA	NA
ENSGALG00000006838	-0.568595	0.689127	2.58089	0.115863	NO	LOC416959	melanotransferrin-like
ENSGALG00000001709	-0.568375	1.20032	1.07211	0.30656	NO	MUSTN1	musculoskeletal, embryonic nuclear protein 1
ENSGALG00000015742	-0.568031	4.86046	16.1422	0.000245935	NO	MRPL39	mitochondrial ribosomal protein L39
ENSGALG00000040355	-0.567872	-0.322437	1.84349	0.181995	NO	TCF24	transcription factor 24
ENSGALG00000010218	-0.567494	0.246803	1.67711	0.202579	NO	NA	NA
ENSGALG00000014732	-0.567426	3.07155	3.74049	0.0600558	NO	ERCC8	ERCC excision repair 8, CSA ubiquitin ligase complex subunit
ENSGALG00000028567	-0.567191	5.64398	1.52762	0.22353	NO	MYL9	myosin, light chain 9, regulatory
ENSGALG00000005648	-0.567063	1.83966	4.32154	0.0439523	NO	SESN4	sestrin 4
ENSGALG00000047872	-0.566784	-1.119	0.729703	0.397961	NO	NA	NA
ENSGALG00000016468	-0.566717	1.76805	5.15358	0.0285408	NO	GEN1	GEN1, Holliday junction 5' flap endonuclease
ENSGALG00000006076	-0.566466	-0.482308	0.932686	0.339848	NO	RASGEF1C	RasGEF domain family member 1C
ENSGALG00000006886	-0.566332	0.469343	1.2899	0.262684	NO	DACH2	dachshund family transcription factor 2
ENSGALG00000012894	-0.565992	4.00129	0.524105	0.473221	NO	CHRM2	cholinergic receptor muscarinic 2
ENSGALG00000052782	-0.565685	1.19238	3.38053	0.0732475	NO	NA	NA
ENSGALG00000013406	-0.565414	2.44772	2.61074	0.113839	NO	EOGT	EGF domain specific O-linked N-acetylglucosamine transferase
ENSGALG00000001000	-0.565314	9.84474	1.95958	0.169106	NO	HSPA5	heat shock 70kDa protein 5 (glucose-regulated protein, 78kDa)
ENSGALG00000004078	-0.565258	4.5958	2.85361	0.0987873	NO	LOC416263	LON peptidase N-terminal domain and RING finger protein 2-like
ENSGALG00000017363	-0.565149	4.20416	10.1216	0.00279777	NO	C16orf87	C16orf87 homolog
ENSGALG00000002042	-0.565009	4.06328	6.15938	0.017276	NO	KNOP1	lysine rich nucleolar protein 1
ENSGALG00000042936	-0.564927	0.0992943	1.5828	0.2155	NO	SYCE3	synaptonemal complex central element protein 3
ENSGALG00000009433	-0.564877	5.79903	6.62322	0.0137929	NO	BAG3	BCL2 associated athanogene 3
ENSGALG00000036582	-0.564839	-0.711154	0.643782	0.426987	NO	LOC107057021	zinc finger CCCH domain-containing protein 11A-like
ENSGALG00000019794	-0.564369	2.53497	6.52559	0.0144579	NO	MSTO1	misato 1, mitochondrial distribution and morphology regulator
ENSGALG00000009885	-0.563735	3.12563	4.03926	0.0510883	NO	HELB	DNA helicase B
ENSGALG00000000786	-0.563544	-0.483931	0.51885	0.476585	NO	CTSE	cathepsin E
ENSGALG00000031112	-0.563353	4.00107	2.77625	0.103322	NO	COL5A2	collagen type V alpha 2 chain
ENSGALG00000001942	-0.563306	3.10282	5.1389	0.0287551	NO	SPDL1	spindle apparatus coiled-coil protein 1
ENSGALG00000043329	-0.563213	7.55194	5.23973	0.0273177	NO	PTMA	prothymosin, alpha
ENSGALG00000050081	-0.56316	0.139409	1.2787	0.264736	NO	NA	NA
ENSGALG00000012754	-0.562945	8.03567	0.881733	0.353246	NO	PAH	phenylalanine hydroxylase
ENSGALG00000035751	-0.562169	-1.33057	0.699074	0.407958	NO	ONECUT2	one cut homeobox 2
ENSGALG00000031519	-0.562142	1.60065	2.18249	0.147256	NO	KHDRBS3	KH RNA binding domain containing, signal transduction associated 3
ENSGALG00000002539	-0.561674	0.698718	2.69944	0.108058	NO	KCNN2	potassium calcium-activated channel subfamily N member 2
ENSGALG00000009564	-0.56066	1.05306	3.39666	0.0725916	NO	METTL8	methyltransferase like 8
ENSGALG00000051954	-0.560006	2.78264	2.92583	0.0947568	NO	RBM43	RNA binding motif protein 43
ENSGALG00000024758	-0.558966	-0.876346	0.975499	0.329126	NO	LOC112532950	small nucleolar RNA SNORD38
ENSGALG00000053585	-0.558708	-0.0322606	0.783871	0.381141	NO	NA	NA
ENSGALG00000045458	-0.558705	-1.83966	0.325246	0.571595	NO	NA	NA
ENSGALG00000012998	-0.558528	1.94655	2.0417	0.160639	NO	WNT5B	Wnt family member 5B
ENSGALG00000015322	-0.558312	0.0815498	1.2925	0.262212	NO	IMPG2	interphotoreceptor matrix proteoglycan 2
ENSGALG00000011117	-0.558165	8.00411	0.557886	0.45939	NO	AGT	angiotensinogen
ENSGALG00000042330	-0.55767	5.55024	5.76225	0.0210137	NO	PPP1R19L	protein phosphatase 1 regulatory subunit 9 like
ENSGALG00000030907	-0.557507	0.366129	0.337742	0.564328	NO	CSF3	colony stimulating factor 3
ENSGALG00000002647	-0.556924	7.42215	2.62998	0.112556	NO	PLS1	plastin 1
ENSGALG00000016486	-0.556828	5.01787	4.25273	0.045585	NO	HS1BP3	HCLS1 binding protein 3
ENSGALG00000014297	-0.556805	5.55661	3.15316	0.0832285	NO	IRF7	interferon regulatory factor 7
ENSGALG00000042733	-0.556571	2.86499	5.35117	0.0258191	NO	LOC107055082	cytochrome b5 domain-containing protein 1-like
ENSGALG00000012710	-0.556346	-1.27545	0.940099	0.337957	NO	NCS1	neuronal calcium sensor 1
ENSGALG00000046049	-0.55579	1.54777	2.45066	0.125189	NO	NA	NA
ENSGALG00000047034	-0.555392	5.01552	0.762735	0.387578	NO	LOC107055470	butyrophilin subfamily 1 member A1-like
ENSGALG00000031524	-0.555035	-0.379428	0.988474	0.325968	NO	MTBP	MDM2 binding protein
ENSGALG00000050232	-0.55451	1.1389	1.77142	0.190587	NO	NA	NA
ENSGALG00000035565	-0.554444	-0.520327	0.965801	0.331514	NO	ZAR1	zygote arrest 1
ENSGALG00000036725	-0.553715	-0.594175	0.894012	0.349951	NO	ASCL3	achaete-scute complex homolog 3 (Drosophila)
ENSGALG00000044224	-0.553602	-1.33736	0.901263	0.348025	NO	CCDC173L	coiled-coil domain-containing protein 173-like
ENSGALG00000051044	-0.553209	1.47858	1.86027	0.180061	NO	NA	NA
ENSGALG00000046192	-0.553063	6.05718	0.772364	0.384626	NO	LOC100857191	c-C motif chemokine 26-like
ENSGALG00000051558	-0.552693	-1.13097	0.669414	0.418002	NO	NA	NA
ENSGALG00000029930	-0.552572	2.9861	4.85909	0.0331913	NO	LOC100858152	uncharacterized LOC100858152
ENSGALG00000026838	-0.552496	3.5922	4.62446	0.0374866	NO	MDFIC	MyoD family inhibitor domain containing
ENSGALG00000006785	-0.552071	6.95378	2.69419	0.108391	NO	IRF1	interferon regulatory factor 1
ENSGALG00000042587	-0.551537	4.48137	3.78664	0.0585639	NO	LOC100857928	uncharacterized LOC100857928
ENSGALG00000054256	-0.551332	-0.0616247	1.35065	0.251909	NO	HAUS3	HAUS augmin-like complex, subunit 3
ENSGALG00000004161	-0.551168	3.68457	2.48196	0.122871	NO	CCNB1	cyclin B1
ENSGALG00000011372	-0.551112	2.06421	3.49477	0.0687415	NO	CINP	cyclin dependent kinase 2 interacting protein
ENSGALG00000011182	-0.550853	4.50673	8.57702	0.00554483	NO	DLL1	delta like canonical Notch ligand 1
ENSGALG00000008827	-0.550753	5.52526	13.2184	0.000768289	NO	FERMT1	fermitin family member 1
ENSGALG00000034989	-0.550614	2.87893	4.60042	0.03796	NO	CEP112	centrosomal protein 112
ENSGALG00000008007	-0.549989	1.78611	1.53509	0.22242	NO	ITGA11	integrin subunit alpha 11
ENSGALG00000014648	-0.549913	4.00317	3.36237	0.0739936	NO	CETN3	centrin 3
ENSGALG00000048261	-0.549843	5.03362	8.96096	0.00466494	NO	LOC107051857	translation initiation factor IF-2-like
ENSGALG00000016864	-0.54975	4.45418	5.79718	0.0206524	NO	METTL21C	methyltransferase like 21C
ENSGALG00000042794	-0.549494	3.41851	4.76742	0.0348022	NO	ZFAND1	zinc finger AN1-type containing 1
ENSGALG00000000244	-0.54924	-0.0219103	0.637519	0.429228	NO	CAMK4	calcium/calmodulin dependent protein kinase IV
ENSGALG00000035978	-0.549132	4.84254	4.07559	0.0501023	NO	CDCA7L	cell division cycle associated 7 like
ENSGALG00000002467	-0.549017	1.28686	1.252	0.269706	NO	MTSS1L	MTSS1L, I-BAR domain containing
ENSGALG00000031424	-0.548948	8.39418	2.24567	0.141676	NO	SDC2	syndecan 2
ENSGALG00000016348	-0.548011	9.11798	6.87738	0.0122109	NO	SAT1	spermidine/spermine N1-acetyltransferase 1
ENSGALG00000000607	-0.547869	0.190285	0.59313	0.445642	NO	GPR37L1	G protein-coupled receptor 37 like 1
ENSGALG00000001304	-0.546953	1.13368	2.72313	0.106572	NO	TMEM52	transmembrane protein 52
ENSGALG00000015616	-0.546613	4.17786	1.10718	0.29888	NO	ACOT12	acyl-CoA thioesterase 12
ENSGALG00000015118	-0.546247	3.46418	2.37829	0.130742	NO	SMC5	structural maintenance of chromosomes 5
ENSGALG00000002955	-0.545998	1.82632	1.41139	0.241686	NO	ADAMTSL2	ADAMTS like 2
ENSGALG00000052526	-0.545838	-1.38343	0.547214	0.463688	NO	LOC107054877	uncharacterized LOC107054877
ENSGALG00000023454	-0.545446	2.05275	2.73659	0.105737	NO	C9ORF152	chromosome 2 open reading frame, human C9orf152
ENSGALG00000052320	-0.545376	-0.432176	3.01525	0.0900204	NO	NA	NA
ENSGALG00000009553	-0.545081	4.15605	2.50668	0.121076	NO	SMC4	structural maintenance of chromosomes 4
ENSGALG00000015712	-0.544741	4.01341	0.489877	0.487948	NO	SLBP	stem-loop binding protein
ENSGALG00000007515	-0.544723	-0.668978	0.558157	0.460483	NO	SFRP5	secreted frizzled related protein 5
ENSGALG00000035065	-0.544408	0.687318	1.09861	0.300731	NO	FAM110B	family with sequence similarity 110 member B
ENSGALG00000049138	-0.544208	4.11059	7.22518	0.0103532	NO	TAF6	TAF6 RNA polymerase II, TATA box binding protein (TBP)-associated factor, 80kDa
ENSGALG00000028602	-0.543872	-0.618205	0.975772	0.329059	NO	HMP19	HMP19 protein
ENSGALG00000033568	-0.543795	5.35077	9.46865	0.00372269	NO	TMEM70	transmembrane protein 70
ENSGALG00000009392	-0.543518	2.35271	2.96089	0.0928669	NO	TLR5	toll like receptor 5
ENSGALG00000053881	-0.543308	4.85726	3.33927	0.0749546	NO	LOC107050995	neuralized-like protein 4
ENSGALG00000038618	-0.543295	0.125908	1.20791	0.27818	NO	ONECUT1	one cut homeobox 1
ENSGALG00000004236	-0.542926	3.25341	5.227	0.0274948	NO	TRAF3IP1	TRAF3 interacting protein 1
ENSGALG00000050026	-0.542864	4.72356	5.55588	0.0232926	NO	SCARF1	scavenger receptor class F member 1
ENSGALG00000051033	-0.542855	-0.474985	1.21853	0.276108	NO	NA	NA
ENSGALG00000009495	-0.5428	4.22689	4.86123	0.0331547	NO	FGFR2	fibroblast growth factor receptor 2
ENSGALG00000003923	-0.542615	4.33154	1.70091	0.199469	NO	COL6A3	collagen type VI alpha 3 chain
ENSGALG00000008519	-0.542155	3.73305	10.4285	0.00245041	NO	NR2C2	nuclear receptor subfamily 2 group C member 2
ENSGALG00000049002	-0.541334	0.995375	1.84404	0.18193	NO	C1orf167	chromosome 1 open reading frame 167
ENSGALG00000004653	-0.541164	-0.116357	1.13712	0.292523	NO	NA	NA
ENSGALG00000035952	-0.541159	4.91801	4.3451	0.043408	NO	KIAA1143	KIAA1143
ENSGALG00000010803	-0.541047	-1.22666	0.477113	0.493639	NO	LRRC72	leucine rich repeat containing 72
ENSGALG00000037687	-0.540682	-1.50247	0.668965	0.418157	NO	NA	NA
ENSGALG00000037734	-0.540448	2.85958	4.56291	0.0387112	NO	PIGB	phosphatidylinositol glycan anchor biosynthesis class B
ENSGALG00000002789	-0.539937	-0.5821	0.755509	0.389815	NO	MAP2	microtubule associated protein 2
ENSGALG00000016265	-0.539704	-0.342978	0.548007	0.463366	NO	LANCL3	LanC like 3
ENSGALG00000012577	-0.539702	0.39285	0.852918	0.36115	NO	FRMD3	FERM domain containing 3
ENSGALG00000037913	-0.539168	5.93333	5.0015	0.0308472	NO	KLF10	Kruppel-like factor 10
ENSGALG00000049587	-0.539072	2.94091	4.81008	0.0340423	NO	NA	NA
ENSGALG00000014692	-0.539012	2.65366	3.66175	0.062699	NO	LMNB1	lamin B1
ENSGALG00000014828	-0.539002	2.77915	7.08443	0.0110657	NO	ECHDC1	ethylmalonyl-CoA decarboxylase 1
ENSGALG00000046720	-0.538685	1.00742	2.38617	0.130124	NO	NA	NA
ENSGALG00000003433	-0.538633	0.652839	1.88365	0.177408	NO	DPEP2	dipeptidase 2
ENSGALG00000011688	-0.537972	3.48349	7.40021	0.00953485	NO	TCP11L1	t-complex 11 like 1
ENSGALG00000004648	-0.537744	5.89308	5.77905	0.020839	NO	PDCD5	programmed cell death 5
ENSGALG00000008500	-0.537451	4.8038	8.11048	0.00685827	NO	RBSN	rabenosyn, RAB effector
ENSGALG00000031920	-0.53737	0.787388	1.12646	0.299618	NO	FOXF2	forkhead box F2
ENSGALG00000051798	-0.537243	-1.18941	0.574304	0.452903	NO	NA	NA
ENSGALG00000034534	-0.536893	1.47579	2.50133	0.121462	NO	FAAP24	Fanconi anemia core complex associated protein 24
ENSGALG00000046953	-0.536501	1.20088	1.99969	0.164906	NO	NA	NA
ENSGALG00000030571	-0.536459	2.81824	0.869102	0.35668	NO	NA	NA
ENSGALG00000053385	-0.536455	2.46784	2.62426	0.112936	NO	NA	NA
ENSGALG00000047585	-0.536382	-0.228941	0.96104	0.332694	NO	NA	NA
ENSGALG00000013967	-0.536145	7.56814	11.6652	0.00145133	NO	NUDT5	nudix hydrolase 5
ENSGALG00000053689	-0.536026	3.30521	7.01434	0.0114399	NO	BRD9	bromodomain containing 9
ENSGALG00000008346	-0.535313	5.02183	11.9496	0.00128951	NO	CASP18	initiator caspase
ENSGALG00000050596	-0.534628	7.74914	3.34569	0.0746863	NO	LOC101748084	natterin-3-like
ENSGALG00000044816	-0.534623	0.769297	1.30657	0.259671	NO	NA	NA
ENSGALG00000006057	-0.534533	5.20774	6.99793	0.0115295	NO	CLK4	CDC like kinase 4
ENSGALG00000003365	-0.534072	2.82876	4.76803	0.0347912	NO	RAD1	RAD1 checkpoint DNA exonuclease
ENSGALG00000034204	-0.533686	-0.990185	0.528712	0.471295	NO	LOC772080	keratin, type I cytoskeletal 17-like
ENSGALG00000049529	-0.533615	1.45978	1.03587	0.314774	NO	NA	NA
ENSGALG00000004343	-0.533185	11.0361	1.81844	0.184928	NO	HPD	4-hydroxyphenylpyruvate dioxygenase
ENSGALG00000049119	-0.53276	5.50505	6.51782	0.0145123	NO	ZNF638	zinc finger protein 638
ENSGALG00000036798	-0.532635	5.75905	1.74651	0.193669	NO	COL4A1	collagen type IV alpha 1 chain
ENSGALG00000017119	-0.532298	1.98947	1.58171	0.215656	NO	TNFRSF19	TNF receptor superfamily member 19
ENSGALG00000044565	-0.532288	1.56513	0.280725	0.599094	NO	NA	NA
ENSGALG00000013590	-0.532275	5.0982	6.29447	0.0161732	NO	FRG1BP	FSHD region gene 1 family member B, pseudogene
ENSGALG00000009031	-0.532214	3.97339	4.42641	0.0415857	NO	SESTD1	SEC14 and spectrin domain containing 1
ENSGALG00000002170	-0.532056	3.41073	1.80717	0.186265	NO	LOC419888	bile acid receptor-like
ENSGALG00000034983	-0.531356	7.23074	4.52234	0.0395422	NO	CDX2	caudal type homeobox 2
ENSGALG00000054172	-0.531283	2.63857	2.26963	0.139625	NO	NA	NA
ENSGALG00000030852	-0.531274	-1.29416	0.623457	0.434324	NO	LOC107055338	uncharacterized LOC107055338
ENSGALG00000045029	-0.530929	0.813032	1.70269	0.199238	NO	CCDC17	coiled-coil domain containing 17
ENSGALG00000009655	-0.530928	5.07091	3.90178	0.055017	NO	AADAT	aminoadipate aminotransferase
ENSGALG00000025842	-0.530161	6.63792	4.26846	0.0452061	NO	TPM2	tropomyosin 2
ENSGALG00000032028	-0.529599	4.6843	2.53376	0.119142	NO	SERTM1	serine rich and transmembrane domain containing 1
ENSGALG00000016559	-0.529196	3.1498	1.86577	0.179432	NO	PIGA	phosphatidylinositol glycan anchor biosynthesis class A
ENSGALG00000054251	-0.529185	-1.43064	0.76767	0.386061	NO	NA	NA
ENSGALG00000010201	-0.529112	5.21803	10.8319	0.00206193	NO	ABHD18	abhydrolase domain containing 18
ENSGALG00000030025	-0.529083	1.57041	0.464329	0.499452	NO	FABP4	fatty acid binding protein 4
ENSGALG00000029582	-0.527935	5.46543	8.37131	0.00608754	NO	EVI5	ecotropic viral integration site 5
ENSGALG00000015000	-0.527748	4.69406	3.70903	0.0610969	NO	LYAR	Ly1 antibody reactive
ENSGALG00000003906	-0.526928	3.1159	4.89785	0.0325348	NO	MPHOSPH10	M-phase phosphoprotein 10
ENSGALG00000003419	-0.526356	1.59224	4.40748	0.0420023	NO	MPHOSPH9	M-phase phosphoprotein 9
ENSGALG00000006629	-0.526339	9.93584	0.684428	0.412872	NO	RBP4A	retinol binding protein 4 A, plasma
ENSGALG00000014880	-0.526213	3.4753	3.89215	0.0553044	NO	PARP8	poly(ADP-ribose) polymerase family member 8
ENSGALG00000016442	-0.525744	3.50888	2.0725	0.157594	NO	RRM2	ribonucleotide reductase regulatory subunit M2
ENSGALG00000004345	-0.525567	5.51043	3.30146	0.0765585	NO	OIT3	oncoprotein induced transcript 3
ENSGALG00000031851	-0.525557	5.29738	5.99669	0.0187127	NO	PAPD5	poly(A) RNA polymerase D5, non-canonical
ENSGALG00000050206	-0.524526	-2.02036	0.561941	0.457774	NO	NA	NA
ENSGALG00000004637	-0.524206	5.42533	4.89741	0.0325421	NO	SHPK	sedoheptulokinase
ENSGALG00000008698	-0.523644	3.08769	6.82578	0.0125156	NO	MGME1	mitochondrial genome maintenance exonuclease 1
ENSGALG00000005266	-0.523543	1.58902	2.56484	0.116968	NO	BEAN1	brain expressed associated with NEDD4 1
ENSGALG00000012621	-0.523424	3.2137	3.93093	0.0541568	NO	ERCC6L2	ERCC excision repair 6 like 2
ENSGALG00000030153	-0.523201	4.22355	4.01999	0.05162	NO	NUDT8	nudix hydrolase 8
ENSGALG00000000516	-0.522371	2.62969	3.99905	0.0522045	NO	FANCA	Fanconi anemia complementation group A
ENSGALG00000011854	-0.522132	2.95335	10.0493	0.00288694	NO	UBN2	ubinuclein 2
ENSGALG00000006427	-0.522069	5.29628	4.4457	0.0411657	NO	CARS	cysteinyl-tRNA synthetase
ENSGALG00000003175	-0.521964	1.52062	3.43508	0.0710562	NO	STKLD1	serine/threonine kinase like domain containing 1
ENSGALG00000010825	-0.521698	6.14641	1.70818	0.19853	NO	AGR2	anterior gradient 2, protein disulphide isomerase family member
ENSGALG00000035814	-0.521641	1.12184	2.92731	0.0946759	NO	DBF4B	DBF4 zinc finger B
ENSGALG00000003631	-0.521465	2.21141	3.83478	0.0570512	NO	CPLANE1	ciliogenesis and planar polarity effector 1
ENSGALG00000008564	-0.521379	1.11337	4.44188	0.0412485	NO	NSUN6	NOP2/Sun RNA methyltransferase family member 6
ENSGALG00000015612	-0.520991	5.40525	3.72175	0.0606735	NO	LRPAP1	LDL receptor related protein associated protein 1
ENSGALG00000011391	-0.520749	6.12573	3.72483	0.0605715	NO	AMN	amnion associated transmembrane protein
ENSGALG00000014724	-0.520585	4.28389	7.59098	0.00872099	NO	GPBP1	GC-rich promoter binding protein 1
ENSGALG00000007817	-0.520351	2.67786	2.16853	0.148523	NO	EHF	ETS homologous factor
ENSGALG00000040298	-0.520193	3.04019	6.52922	0.0144326	NO	TPK1	thiamin pyrophosphokinase 1
ENSGALG00000007059	-0.519958	2.91681	3.85809	0.0563341	NO	IGSF6	immunoglobulin superfamily member 6
ENSGALG00000034478	-0.519915	0.595559	0.96529	0.33164	NO	CCL4	C-C motif chemokine ligand 4
ENSGALG00000026151	-0.519696	1.99925	4.7219	0.0356335	NO	CEP250	centrosomal protein 250
ENSGALG00000052770	-0.519557	1.68218	2.93895	0.0940444	NO	NA	NA
ENSGALG00000006855	-0.519506	6.49129	4.29485	0.044578	NO	MELTF	melanotransferrin
ENSGALG00000007608	-0.519382	2.52814	1.0217	0.318064	NO	ARHGEF9	Cdc42 guanine nucleotide exchange factor 9
ENSGALG00000047289	-0.518706	-0.232319	1.56178	0.218516	NO	TNFAIP8L3	TNF alpha induced protein 8 like 3
ENSGALG00000035946	-0.51865	1.70994	1.20728	0.278304	NO	GUCY1A3	guanylate cyclase 1 soluble subunit alpha
ENSGALG00000033068	-0.518297	3.55637	4.98669	0.0310824	NO	TLR21	Toll-like receptor 21
ENSGALG00000030254	-0.51811	1.43181	4.95534	0.0315867	NO	METAP1D	methionyl aminopeptidase type 1D, mitochondrial
ENSGALG00000003242	-0.517373	-0.638241	0.84689	0.362836	NO	STAR	steroidogenic acute regulatory protein
ENSGALG00000003660	-0.517207	-1.19336	0.409697	0.525697	NO	FANCF	Fanconi anemia, complementation group F
ENSGALG00000033303	-0.516481	3.33433	2.15472	0.149789	NO	LOC770794	acylamino-acid-releasing enzyme-like
ENSGALG00000054698	-0.516135	-0.392847	1.40056	0.24347	NO	NA	NA
ENSGALG00000017024	-0.515998	2.50416	3.84895	0.0566142	NO	NEK3	NIMA related kinase 3
ENSGALG00000011314	-0.515652	2.28349	1.20309	0.279128	NO	LRRC3B	leucine rich repeat containing 3B
ENSGALG00000032004	-0.515354	1.25042	5.20446	0.0278114	NO	CSRNP2	cysteine and serine rich nuclear protein 2
ENSGALG00000049176	-0.514939	2.14928	2.37938	0.130657	NO	NA	NA
ENSGALG00000012586	-0.514897	5.1826	3.87081	0.055947	NO	GKAP1	G kinase anchoring protein 1
ENSGALG00000026038	-0.514816	1.06	1.6799	0.202212	NO	ERI2	ERI1 exoribonuclease family member 2
ENSGALG00000043938	-0.514557	1.9665	2.76856	0.103785	NO	LIG1	DNA ligase 1
ENSGALG00000006190	-0.514454	3.54604	1.25641	0.268877	NO	FHL1	four and a half LIM domains 1
ENSGALG00000017064	-0.514304	2.2755	3.87381	0.0558562	NO	RFC3	replication factor C subunit 3
ENSGALG00000008753	-0.514016	4.2268	8.59622	0.00549688	NO	FBXO48	F-box protein 48
ENSGALG00000015572	-0.513752	0.093988	1.71546	0.197595	NO	CCDC125	coiled-coil domain containing 125
ENSGALG00000039864	-0.513254	2.73014	2.90933	0.0956609	NO	NA	NA
ENSGALG00000045060	-0.513195	4.79871	2.88668	0.0969183	NO	NA	NA
ENSGALG00000013771	-0.512853	2.76347	2.08594	0.156286	NO	KIAA1210	KIAA1210
ENSGALG00000006460	-0.512686	1.9512	2.83716	0.0997327	NO	TTLL9	tubulin tyrosine ligase like 9
ENSGALG00000002499	-0.512371	3.916	12.5477	0.00100828	NO	ZMYM4	zinc finger MYM-type containing 4
ENSGALG00000052132	-0.511947	-1.83974	0.255389	0.616021	NO	LOC101752170	uncharacterized LOC101752170
ENSGALG00000044235	-0.511947	4.49398	1.73577	0.195016	NO	MAB21L2	mab-21 like 2
ENSGALG00000036730	-0.511763	4.79645	10.1327	0.00278432	NO	MRPS35	mitochondrial ribosomal protein S35
ENSGALG00000014747	-0.51146	3.70002	3.85064	0.0565623	NO	CWC27	CWC27 spliceosome associated protein homolog
ENSGALG00000047781	-0.51129	-1.09243	0.490634	0.487615	NO	RAD9B	RAD9 checkpoint clamp component B
ENSGALG00000049582	-0.511166	6.24581	4.81995	0.033869	NO	LOC107050163	probable very-long-chain enoyl-CoA reductase art-1
ENSGALG00000041161	-0.511137	7.69873	1.9062	0.174893	NO	NT5DC4	5'-nucleotidase domain containing 4
ENSGALG00000041405	-0.51102	-1.94848	0.459733	0.501571	NO	NA	NA
ENSGALG00000030902	-0.510705	1.42734	1.19157	0.281409	NO	SNAI2	snail family transcriptional repressor 2
ENSGALG00000048462	-0.510379	0.584215	2.06401	0.158427	NO	NA	NA
ENSGALG00000051484	-0.509611	-1.59924	0.582985	0.449531	NO	NA	NA
ENSGALG00000007030	-0.5093	3.28816	5.35338	0.0257902	NO	LOC416622	transmembrane protein 180-like
ENSGALG00000009158	-0.509126	2.53806	5.6526	0.022193	NO	CDC42BPA	CDC42 binding protein kinase alpha
ENSGALG00000052151	-0.508695	1.82039	1.99802	0.165079	NO	GDF15	growth differentiation factor 15
ENSGALG00000054629	-0.508352	5.53178	3.50972	0.0681749	NO	PDCD2L	programmed cell death 2-like
ENSGALG00000014861	-0.508108	3.6284	1.633	0.208501	NO	NIM1K	NIM1 serine/threonine protein kinase
ENSGALG00000032656	-0.508063	0.812046	0.846399	0.362973	NO	TCF7L1	transcription factor 7 like 1
ENSGALG00000034661	-0.507939	3.70382	1.25971	0.268259	NO	ID1	inhibitor of DNA binding 1, HLH protein
ENSGALG00000014820	-0.507865	-1.86228	0.456982	0.502846	NO	VTCN1	V-set domain containing T cell activation inhibitor 1
ENSGALG00000003839	-0.507843	3.26194	1.30467	0.260012	NO	GRM2	glutamate metabotropic receptor 2
ENSGALG00000015156	-0.507579	6.05476	2.30183	0.136921	NO	NMRK1	nicotinamide riboside kinase 1
ENSGALG00000013061	-0.507425	3.7159	6.84797	0.0123836	NO	PAPD7	poly(A) RNA polymerase D7, non-canonical
ENSGALG00000006328	-0.507211	5.08094	9.14839	0.00429051	NO	CHCHD4	coiled-coil-helix-coiled-coil-helix domain containing 4
ENSGALG00000017171	-0.50712	3.02947	6.98453	0.0116032	NO	CWF19L2	CWF19-like 2, cell cycle control (S. pombe)
ENSGALG00000016350	-0.507118	-0.875765	0.719339	0.401302	NO	ARHGEF10	Rho guanine nucleotide exchange factor 10
ENSGALG00000051240	-0.507079	-0.24818	0.274373	0.603243	NO	NA	NA
ENSGALG00000044768	-0.506755	2.92512	2.79633	0.102122	NO	NA	NA
ENSGALG00000027564	-0.506701	5.05251	4.16356	0.0478005	NO	NDUFAF2	NADH:ubiquinone oxidoreductase complex assembly factor 2
ENSGALG00000026741	-0.506446	2.52474	4.19305	0.0470549	NO	CETN2	centrin 2
ENSGALG00000052219	-0.506398	-1.04971	0.634604	0.430276	NO	NA	NA
ENSGALG00000013642	-0.506286	2.12203	2.06718	0.158115	NO	KAZN	kazrin, periplakin interacting protein
ENSGALG00000052799	-0.506137	0.0683399	1.93367	0.171886	NO	NA	NA
ENSGALG00000013583	-0.50586	5.12527	4.83045	0.0336857	NO	FAM114A1	family with sequence similarity 114 member A1
ENSGALG00000005451	-0.505834	2.97633	3.1028	0.0856399	NO	HELLS	helicase, lymphoid-specific
ENSGALG00000015109	-0.505526	6.36992	7.483	0.00917214	NO	TJP2	tight junction protein 2
ENSGALG00000005790	-0.505346	1.02675	0.829324	0.367809	NO	LOC419242	DEP domain-containing mTOR-interacting protein
ENSGALG00000028438	-0.505314	4.32998	5.35622	0.0257532	NO	CLK1	CDC like kinase 1
ENSGALG00000033212	-0.505239	10.855	5.13347	0.0288347	NO	HSP90AA1	heat shock protein 90 alpha family class A member 1
ENSGALG00000023824	-0.505151	-0.612053	0.523271	0.473571	NO	LIPML5	lipase member M-like 5
ENSGALG00000041922	-0.505002	2.01578	0.590871	0.446503	NO	NA	NA
ENSGALG00000043027	-0.50492	-1.65069	0.479856	0.492406	NO	HEPHL1	hephaestin like 1
ENSGALG00000008975	-0.504806	5.84624	5.50579	0.023885	NO	FAM3C	family with sequence similarity 3, member C
ENSGALG00000016844	-0.504779	4.64484	5.97776	0.018888	NO	NA	NA
ENSGALG00000015166	-0.504668	2.43029	3.0428	0.0886154	NO	GCNT1	glucosaminyl (N-acetyl) transferase 1
ENSGALG00000011967	-0.504229	2.65418	4.11855	0.0489634	NO	MAD2L1	MAD2 mitotic arrest deficient-like 1 (yeast)
ENSGALG00000002283	-0.504191	5.32832	7.68123	0.00836215	NO	MAPKAPK3	MAPK activated protein kinase 3
ENSGALG00000016684	-0.504157	-0.576982	0.502866	0.48227	NO	RHAG	Rh associated glycoprotein
ENSGALG00000006309	-0.504116	6.14001	15.3061	0.000338178	NO	SMAD5	SMAD family member 5
ENSGALG00000001073	-0.503374	-0.699852	0.844855	0.363407	NO	NR6A1	nuclear receptor subfamily 6 group A member 1
ENSGALG00000002105	-0.503334	0.320816	0.787813	0.379958	NO	FOXI1	forkhead box I1
ENSGALG00000053246	-0.503246	-1.17362	0.765758	0.386648	NO	OCM3	oncomodulin 3
ENSGALG00000010924	-0.502886	1.80389	2.47972	0.123035	NO	NFIA	nuclear factor I A
ENSGALG00000054942	-0.502816	1.75272	2.92401	0.0948558	NO	NA	NA
ENSGALG00000041193	-0.502701	5.00589	9.76032	0.00327475	NO	NA	NA
ENSGALG00000012932	-0.502387	2.71582	3.90838	0.0548209	NO	FGD4	FYVE, RhoGEF and PH domain containing 4
ENSGALG00000014873	-0.502372	5.80059	1.45259	0.235046	NO	GJA1	gap junction protein alpha 1
ENSGALG00000040655	-0.502372	7.0966	1.59408	0.213903	NO	FAM20A	FAM20A, golgi associated secretory pathway pseudokinase
ENSGALG00000027891	-0.502275	4.85565	2.62826	0.11267	NO	NREP	neuronal regeneration related protein
ENSGALG00000004885	-0.501839	2.05023	4.12524	0.0487885	NO	SLC24A5	solute carrier family 24 member 5
ENSGALG00000006572	-0.501692	-0.216121	0.517899	0.475836	NO	TNNT3	troponin T3, fast skeletal type
ENSGALG00000004311	-0.501516	3.01284	5.01297	0.0306664	NO	AGGF1	angiogenic factor with G-patch and FHA domains 1
ENSGALG00000020615	-0.501342	-1.35881	0.529401	0.471008	NO	STK32C	serine/threonine kinase 32C
ENSGALG00000052055	-0.500821	5.57177	3.38671	0.0729953	NO	NA	NA
ENSGALG00000050400	-0.500755	6.99621	9.75304	0.00328521	NO	KRT8	keratin 8
ENSGALG00000027332	-0.499869	5.86651	4.05798	0.0505775	NO	TMEM167A	transmembrane protein 167A
ENSGALG00000041078	-0.49979	6.87523	3.2274	0.0798114	NO	MID1IP1	MID1 interacting protein 1
ENSGALG00000002001	-0.499619	5.46709	9.15032	0.00428683	NO	STXBP3	syntaxin binding protein 3
ENSGALG00000042168	-0.49919	-0.0221308	0.748142	0.392115	NO	LOC100859636	RING finger protein 170-like
ENSGALG00000015709	-0.499026	4.93626	3.65661	0.062876	NO	TACC3	transforming acidic coiled-coil containing protein 3
ENSGALG00000009975	-0.498858	6.91834	14.385	0.000483488	NO	CCT2	chaperonin containing TCP1 subunit 2
ENSGALG00000005128	-0.498631	-0.42547	1.17435	0.284863	NO	PTPDC1	protein tyrosine phosphatase domain containing 1
ENSGALG00000049889	-0.498546	0.951916	2.19608	0.146034	NO	LOC101751325	uncharacterized LOC101751325
ENSGALG00000052629	-0.498524	4.05534	4.3384	0.043562	NO	TWSG1	twisted gastrulation BMP signaling modulator 1
ENSGALG00000029635	-0.498307	3.22703	3.06614	0.0874444	NO	NA	NA
ENSGALG00000018264	-0.498252	0.653795	2.11215	0.153772	NO	MIRLET7D	microRNA let-7d
ENSGALG00000054173	-0.49787	2.82542	3.29163	0.0769816	NO	NA	NA
ENSGALG00000031546	-0.497639	6.11654	0.968375	0.330878	NO	GIF	gastric intrinsic factor
ENSGALG00000016215	-0.497598	1.48882	1.15226	0.289375	NO	CXorf36	CXorf36 homolog
ENSGALG00000009307	-0.497544	4.9156	4.96899	0.0313661	NO	FAM204A	family with sequence similarity 204 member A
ENSGALG00000050406	-0.497474	-1.10171	0.540018	0.466622	NO	NA	NA
ENSGALG00000036252	-0.49738	3.14819	6.57019	0.01415	NO	SAP30	Sin3A associated protein 30
ENSGALG00000021529	-0.497251	0.405001	1.46461	0.233154	NO	GP1BB	glycoprotein Ib platelet beta subunit
ENSGALG00000026028	-0.497128	3.3199	2.78288	0.102924	NO	SREK1IP1	SREK1 interacting protein 1
ENSGALG00000039576	-0.497083	2.74437	2.33365	0.13431	NO	KNSTRN	kinetochore-localized astrin/SPAG5 binding protein
ENSGALG00000041802	-0.496966	1.56335	3.30138	0.076562	NO	LYRM9	LYR motif containing 9
ENSGALG00000008270	-0.496592	0.224319	1.46206	0.233553	NO	CALHM2	calcium homeostasis modulator 2
ENSGALG00000049331	-0.496468	-0.681586	1.02627	0.316998	NO	NA	NA
ENSGALG00000020510	-0.496377	2.15425	3.34661	0.0746478	NO	AKIP1	A-kinase interacting protein 1
ENSGALG00000036850	-0.496324	5.9658	6.80645	0.0126318	NO	DNAJA4	DnaJ heat shock protein family (Hsp40) member A4
ENSGALG00000011834	-0.496126	4.58142	7.20282	0.010463	NO	NA	NA
ENSGALG00000048887	-0.495907	-1.31951	0.369054	0.546882	NO	NA	NA
ENSGALG00000011242	-0.495799	0.623329	1.59629	0.213592	NO	OBSL1	obscurin like 1
ENSGALG00000041854	-0.495605	-1.37005	0.378346	0.541901	NO	FAM184B	family with sequence similarity 184 member B
ENSGALG00000046992	-0.495513	7.37978	7.3512	0.0097568	NO	MCRIP2	MAPK regulated corepressor interacting protein 2
ENSGALG00000052148	-0.495476	-0.733122	0.668809	0.418211	NO	NA	NA
ENSGALG00000043208	-0.495294	5.30885	2.35933	0.132245	NO	TRAFD1	TRAF-type zinc finger domain containing 1
ENSGALG00000043141	-0.494444	-1.27803	0.601888	0.442326	NO	NA	NA
ENSGALG00000006861	-0.494122	4.9047	11.2341	0.00173886	NO	COQ7	coenzyme Q7, hydroxylase
ENSGALG00000010778	-0.494002	-2.04095	0.379716	0.541174	NO	CHRM3	cholinergic receptor muscarinic 3
ENSGALG00000044678	-0.493935	-0.786646	0.429646	0.515837	NO	MEIKIN	meiotic kinetochore factor
ENSGALG00000050870	-0.49384	1.306	2.12391	0.15266	NO	NPM2	nucleophosmin/nucleoplasmin 2
ENSGALG00000011990	-0.493732	0.10778	1.03832	0.314208	NO	NA	NA
ENSGALG00000051692	-0.493536	-1.77017	0.363722	0.54978	NO	NA	NA
ENSGALG00000046379	-0.493185	-0.355839	1.2352	0.272896	NO	NA	NA
ENSGALG00000053249	-0.493098	4.08689	5.72117	0.0214474	NO	LOC417551	uncharacterized LOC417551
ENSGALG00000025748	-0.493085	1.836	1.31212	0.258676	NO	FGF9	fibroblast growth factor 9
ENSGALG00000017179	-0.492575	3.08187	1.66051	0.204784	NO	PDGFD	platelet derived growth factor D
ENSGALG00000044841	-0.492326	5.02796	4.00855	0.0519384	NO	LOC100857331	tapasin-related protein-like
ENSGALG00000005327	-0.492255	9.24654	1.40591	0.242587	NO	RBP2	retinol binding protein 2
ENSGALG00000044299	-0.492112	1.2006	2.1199	0.153038	NO	KIAA1257	KIAA1257
ENSGALG00000008249	-0.491714	5.68789	4.37833	0.0426529	NO	DNAJC2	DnaJ heat shock protein family (Hsp40) member C2
ENSGALG00000001876	-0.491492	4.44687	1.97905	0.167052	NO	RASA4B	RAS p21 protein activator 4B
ENSGALG00000039448	-0.491389	3.77374	5.70703	0.0215989	NO	NCAPD2	non-SMC condensin I complex subunit D2
ENSGALG00000043143	-0.49134	4.70782	1.44012	0.237032	NO	NA	NA
ENSGALG00000017128	-0.49071	1.66792	1.41886	0.240465	NO	SKA3	spindle and kinetochore associated complex subunit 3
ENSGALG00000017008	-0.490196	3.60622	6.84868	0.0123794	NO	RCBTB1	RCC1 and BTB domain containing protein 1
ENSGALG00000000585	-0.490175	3.12395	0.915472	0.344294	NO	MYL4	myosin, light chain 4, alkali; atrial, embryonic
ENSGALG00000017274	-0.490124	-0.039197	0.772504	0.384583	NO	CD9	CD9 molecule
ENSGALG00000030550	-0.489781	5.66427	6.43589	0.0150993	NO	ATP2B1	ATPase plasma membrane Ca2+ transporting 1
ENSGALG00000027512	-0.489652	2.46954	3.28549	0.0772472	NO	MACIR	macrophage immunometabolism regulator
ENSGALG00000029644	-0.489512	-1.4346	0.447547	0.507265	NO	NA	NA
ENSGALG00000011498	-0.489383	5.16988	7.39677	0.00955026	NO	TCAIM	T-cell activation inhibitor, mitochondrial
ENSGALG00000032359	-0.489314	-2.17549	0.53294	0.469539	NO	NA	NA
ENSGALG00000005208	-0.489267	3.21303	3.12688	0.0844774	NO	S1PR1	sphingosine-1-phosphate receptor 1
ENSGALG00000003636	-0.489138	2.00091	3.51369	0.0680254	NO	FBLIM1	filamin binding LIM protein 1
ENSGALG00000037812	-0.489104	1.83174	2.03251	0.161562	NO	USP43	ubiquitin specific peptidase 43
ENSGALG00000050086	-0.488931	1.13766	2.65103	0.111171	NO	RNF207	ring finger protein 207
ENSGALG00000029678	-0.488888	3.1084	8.70259	0.00523909	NO	SNX16	sorting nexin 16
ENSGALG00000052838	-0.488677	1.47393	3.34798	0.0745907	NO	NA	NA
ENSGALG00000050157	-0.48846	2.00933	3.26081	0.0783252	NO	NA	NA
ENSGALG00000029145	-0.488403	3.67486	4.83024	0.0336893	NO	DCUN1D2	defective in cullin neddylation 1 domain containing 2
ENSGALG00000050999	-0.487901	2.8596	5.28491	0.0266991	NO	NA	NA
ENSGALG00000042159	-0.487814	2.32059	2.30002	0.137072	NO	LOC107054133	uncharacterized LOC107054133
ENSGALG00000032672	-0.48764	-2.02787	0.441756	0.511059	NO	KRT5	keratin 5
ENSGALG00000050475	-0.487462	0.148508	1.8143	0.185417	NO	NA	NA
ENSGALG00000019215	-0.487047	2.42208	3.05077	0.0882134	NO	ARL6	ADP ribosylation factor like GTPase 6
ENSGALG00000046494	-0.486945	2.47641	4.91173	0.0323031	NO	NA	NA
ENSGALG00000045940	-0.486801	5.12259	3.98219	0.0526802	NO	NUGGC	nuclear GTPase, germinal center associated
ENSGALG00000026471	-0.486162	5.56684	1.35115	0.251822	NO	CRIP2	cysteine rich protein 2
ENSGALG00000004334	-0.485946	1.53165	2.44026	0.12597	NO	MYLK3	myosin light chain kinase 3
ENSGALG00000013911	-0.485923	6.26052	2.25713	0.14069	NO	ZC3HAV1	zinc finger CCCH-type containing, antiviral 1
ENSGALG00000009733	-0.485782	5.35649	4.9635	0.0314546	NO	SHFM1	split hand/foot malformation (ectrodactyly) type 1
ENSGALG00000005775	-0.485777	2.33292	3.93855	0.0539347	NO	TEX11	testis expressed 11
ENSGALG00000023089	-0.485373	0.190317	1.16921	0.285906	NO	SSBP2	single stranded DNA binding protein 2
ENSGALG00000026284	-0.485236	2.56894	1.67334	0.203077	NO	IKBIP	IKBKB interacting protein
ENSGALG00000054015	-0.485094	0.162631	0.907599	0.346355	NO	PRR11	proline rich 11
ENSGALG00000029621	-0.485063	2.41536	1.56827	0.21758	NO	SEMA3F	semaphorin 3F
ENSGALG00000005291	-0.484975	1.33097	2.67818	0.109413	NO	LOC416530	uncharacterized LOC416530
ENSGALG00000014910	-0.484959	1.50918	1.08171	0.304431	NO	COLEC12	collectin subfamily member 12
ENSGALG00000046000	-0.484724	2.33504	3.2953	0.0768233	NO	ICE2	interactor of little elongation complex ELL subunit 2
ENSGALG00000015706	-0.48472	3.45256	8.73965	0.00515231	NO	LETM1	leucine zipper and EF-hand containing transmembrane protein 1
ENSGALG00000010804	-0.48431	5.20425	9.91224	0.00306443	NO	ANKMY2	ankyrin repeat and MYND domain containing 2
ENSGALG00000001988	-0.48414	3.67679	6.57124	0.0141428	NO	TXNRD2	thioredoxin reductase 2
ENSGALG00000015468	-0.484024	4.67883	5.95339	0.0191163	NO	LOC421792	uncharacterized LOC421792
ENSGALG00000001017	-0.483875	2.80425	2.85701	0.0985933	NO	WRAP73	WD repeat containing, antisense to TP73
ENSGALG00000016824	-0.483701	2.95812	7.82842	0.00781026	NO	TMCO3	transmembrane and coiled-coil domains 3
ENSGALG00000043598	-0.483631	11.137	0.93465	0.339345	NO	NA	NA
ENSGALG00000011320	-0.483584	3.99432	4.09226	0.0496569	NO	TMCC3	transmembrane and coiled-coil domain family 3
ENSGALG00000046929	-0.483578	1.17557	2.68231	0.109148	NO	NA	NA
ENSGALG00000009699	-0.483572	5.1711	5.43658	0.0247306	NO	CCNL1	cyclin L1
ENSGALG00000054893	-0.483484	-0.219097	0.961832	0.332498	NO	NA	NA
ENSGALG00000009002	-0.483452	1.26655	0.758743	0.388812	NO	CPED1	cadherin-like and PC-esterase domain containing 1
ENSGALG00000039995	-0.483447	5.56674	8.67251	0.00531065	NO	BOD1	biorientation of chromosomes in cell division 1
ENSGALG00000004930	-0.4832	-1.78238	0.222763	0.639454	NO	HRH1	histamine receptor H1
ENSGALG00000053285	-0.483109	3.17917	2.46252	0.124305	NO	LOC112530287	mothers against decapentaplegic homolog 6-like
ENSGALG00000045636	-0.482503	1.08859	0.877117	0.354496	NO	LOC427400	uncharacterized LOC427400
ENSGALG00000011740	-0.482283	5.38687	1.09972	0.300492	NO	MGP	matrix Gla protein
ENSGALG00000002701	-0.482239	4.40822	8.51946	0.00569129	NO	DNAJC9	DnaJ heat shock protein family (Hsp40) member C9
ENSGALG00000021399	-0.482021	5.98969	0.827989	0.368192	NO	ABCA8	ATP binding cassette subfamily A member 8
ENSGALG00000010347	-0.481726	6.00511	5.00807	0.0307436	NO	CCNG2	cyclin G2
ENSGALG00000016910	-0.481486	6.00566	6.71985	0.013167	NO	RBM26	RNA binding motif protein 26
ENSGALG00000017283	-0.481448	4.69342	3.88983	0.0553739	NO	CCND2	cyclin D2
ENSGALG00000054988	-0.481448	-1.81648	0.352919	0.55574	NO	SLC22A31	solute carrier family 22 member 31
ENSGALG00000009850	-0.480929	1.24515	1.21533	0.276731	NO	NOVA1	NOVA alternative splicing regulator 1
ENSGALG00000010019	-0.480803	4.18837	6.58777	0.0140306	NO	TMEM184C	transmembrane protein 184C
ENSGALG00000052784	-0.480547	-0.670858	0.772115	0.384702	NO	BBS12	Bardet-Biedl syndrome 12
ENSGALG00000000817	-0.47981	4.23629	5.09283	0.0294388	NO	ZNF821	zinc finger protein 821
ENSGALG00000030707	-0.479629	-0.864111	0.169877	0.682375	NO	LOC100858742	chromosome Z open reading frame, human C18orf25 pseudogene
ENSGALG00000006622	-0.479561	3.52418	4.00371	0.0520738	NO	FRA10AC1	FRA10A associated CGG repeat 1
ENSGALG00000035800	-0.47927	1.673	4.80045	0.0342122	NO	CAMKMT	calmodulin-lysine N-methyltransferase
ENSGALG00000048349	-0.479257	0.863215	0.912217	0.345144	NO	PRC1	protein regulator of cytokinesis 1
ENSGALG00000028354	-0.479159	4.39082	8.43901	0.00590293	NO	METRNL	meteorin, glial cell differentiation regulator-like
ENSGALG00000030847	-0.478816	0.839391	0.613087	0.438143	NO	FZD2	frizzled class receptor 2
ENSGALG00000007556	-0.478774	3.7958	4.25516	0.0455263	NO	ORAOV1	oral cancer overexpressed 1
ENSGALG00000012290	-0.478704	-1.34867	0.356788	0.553592	NO	SOX10	SRY-box 10
ENSGALG00000053063	-0.478611	5.87464	11.731	0.00141207	NO	MRPL40	mitochondrial ribosomal protein L40
ENSGALG00000002461	-0.478474	0.584561	0.830142	0.367576	NO	NA	NA
ENSGALG00000002576	-0.477962	2.21112	1.86485	0.179537	NO	ASL	argininosuccinate lyase
ENSGALG00000054759	-0.477878	3.43036	5.72478	0.0214089	NO	B3GALNT1	beta-1,3-N-acetylgalactosaminyltransferase 1
ENSGALG00000034616	-0.477699	3.00127	1.82061	0.18467	NO	INHBA	inhibin beta A subunit
ENSGALG00000046156	-0.477663	2.132	3.40074	0.0724268	NO	LOC101747500	granulocyte-macrophage colony-stimulating factor receptor subunit alpha-like
ENSGALG00000009519	-0.477634	0.254734	1.75098	0.193111	NO	ARG2	arginase 2
ENSGALG00000004097	-0.477411	1.29929	4.28781	0.0447446	NO	LRRC38	leucine rich repeat containing 38
ENSGALG00000033205	-0.477235	5.11519	4.54957	0.0389823	NO	PHF20L1	PHD finger protein 20-like 1
ENSGALG00000038286	-0.477207	2.9417	5.37525	0.0255071	NO	AP4E1	adaptor related protein complex 4 epsilon 1 subunit
ENSGALG00000013489	-0.477133	3.7484	8.63055	0.00541223	NO	CCDC82	coiled-coil domain containing 82
ENSGALG00000054854	-0.476928	0.455158	0.956226	0.333894	NO	NA	NA
ENSGALG00000052375	-0.476777	-1.52454	0.295481	0.589683	NO	NA	NA
ENSGALG00000012076	-0.476621	1.60276	1.82373	0.184303	NO	TIFA	TRAF interacting protein with forkhead associated domain
ENSGALG00000014485	-0.476599	3.29629	1.92709	0.1726	NO	LDB2	LIM domain binding 2
ENSGALG00000016797	-0.476453	2.58665	0.867949	0.356996	NO	FHL2	four and a half LIM domains 2
ENSGALG00000048124	-0.476311	5.58573	0.381302	0.540334	NO	NA	NA
ENSGALG00000003547	-0.476263	4.15772	6.11508	0.0176551	NO	SKP2	S-phase kinase associated protein 2
ENSGALG00000020002	-0.476236	1.41899	1.30486	0.259978	NO	SLC22A3	solute carrier family 22 member 3
ENSGALG00000033295	-0.475621	1.71498	1.43112	0.238478	NO	CAV2	caveolin 2
ENSGALG00000007378	-0.475477	5.37053	8.37469	0.00607817	NO	FAM162A	family with sequence similarity 162 member A
ENSGALG00000010000	-0.47542	0.900751	2.59119	0.11516	NO	PRKCE	protein kinase C epsilon
ENSGALG00000009001	-0.475255	4.45382	6.81418	0.0125852	NO	CWC22	CWC22 spliceosome associated protein homolog
ENSGALG00000037258	-0.47515	5.27361	8.39167	0.00603137	NO	MRPL32	mitochondrial ribosomal protein L32
ENSGALG00000041153	-0.475132	1.98887	1.88867	0.176844	NO	FAM109A	family with sequence similarity 109 member A
ENSGALG00000014935	-0.474722	2.19268	2.35225	0.13281	NO	GREB1L	GREB1 like retinoic acid receptor coactivator
ENSGALG00000005217	-0.474599	5.11491	2.04242	0.160568	NO	MOGAT1	monoacylglycerol O-acyltransferase 1
ENSGALG00000016294	-0.474325	2.24035	2.1961	0.146033	NO	HMGCLL1	3-hydroxymethyl-3-methylglutaryl-CoA lyase like 1
ENSGALG00000000220	-0.47432	3.82113	4.6846	0.036331	NO	APC	APC, WNT signaling pathway regulator
ENSGALG00000036543	-0.473957	4.93	3.42842	0.0713196	NO	ZBTB38	zinc finger and BTB domain containing 38
ENSGALG00000038089	-0.473745	6.53889	8.88217	0.00483258	NO	EGFR	epidermal growth factor receptor
ENSGALG00000006351	-0.473663	4.67396	3.48276	0.0692004	NO	FAS	Fas cell surface death receptor
ENSGALG00000040044	-0.473499	-0.0257236	1.31665	0.257868	NO	NA	NA
ENSGALG00000046969	-0.473377	-1.53626	0.533629	0.469254	NO	NA	NA
ENSGALG00000010158	-0.472884	4.723	6.13545	0.0174797	NO	KANK1	KN motif and ankyrin repeat domains 1
ENSGALG00000044138	-0.472753	6.80913	3.31533	0.0759657	NO	GPA33	glycoprotein A33
ENSGALG00000047292	-0.472727	1.21026	4.01898	0.0516478	NO	NA	NA
ENSGALG00000008609	-0.472646	4.46303	2.47635	0.123283	NO	PTK7	protein tyrosine kinase 7 (inactive)
ENSGALG00000019352	-0.472581	4.53299	1.55202	0.219935	NO	NA	NA
ENSGALG00000049122	-0.47243	0.0474848	1.17702	0.284324	NO	NA	NA
ENSGALG00000023661	-0.472278	3.66481	5.02528	0.0304736	NO	DUS4L	dihydrouridine synthase 4 like
ENSGALG00000035845	-0.472161	2.74445	2.51539	0.12045	NO	JPH1	junctophilin 1
ENSGALG00000016050	-0.471518	4.17975	1.59583	0.213656	NO	TTC3	tetratricopeptide repeat domain 3
ENSGALG00000006973	-0.471504	5.23408	4.15922	0.0479113	NO	SH2D6	SH2 domain containing 6
ENSGALG00000036645	-0.471179	2.14704	1.17159	0.285421	NO	KIF15	kinesin family member 15
ENSGALG00000040796	-0.471124	2.96517	4.65073	0.0369771	NO	AOPEP	aminopeptidase O (putative)
ENSGALG00000046299	-0.470839	4.72402	6.81043	0.0126078	NO	CNKSR1	connector enhancer of kinase suppressor of Ras 1
ENSGALG00000053281	-0.470658	-0.158569	0.656577	0.422466	NO	PKIA	protein kinase (cAMP-dependent, catalytic) inhibitor alpha
ENSGALG00000049190	-0.4701	-1.67739	0.345518	0.559896	NO	NA	NA
ENSGALG00000047281	-0.470066	2.60303	2.57665	0.116154	NO	LOC769841	sulfotransferase family cytosolic 2B member 1-like
ENSGALG00000002558	-0.469609	-0.412949	0.926633	0.341402	NO	ASL1	argininosuccinate lyase 1
ENSGALG00000004123	-0.469524	1.25875	2.76219	0.104171	NO	PABPC1L	poly(A) binding protein cytoplasmic 1 like
ENSGALG00000035749	-0.469437	4.22548	5.03614	0.0303047	NO	MZT2B	mitotic spindle organizing protein 2B
ENSGALG00000043256	-0.469239	-0.0610144	0.599576	0.443198	NO	LOC422609	1-acylglycerol-3-phosphate O-acyltransferase 9-like
ENSGALG00000009361	-0.468805	2.11592	1.6054	0.212315	NO	GUCY1B3	guanylate cyclase 1 soluble subunit beta
ENSGALG00000046226	-0.468791	7.45702	3.08414	0.0865531	NO	SCARB1	scavenger receptor class B member 1
ENSGALG00000000977	-0.468787	4.35732	9.36617	0.00389518	NO	MAPKAP1	mitogen-activated protein kinase associated protein 1
ENSGALG00000028471	-0.468679	7.4234	6.6438	0.013657	NO	CNPY3	canopy FGF signaling regulator 3
ENSGALG00000041996	-0.468609	2.59355	1.66719	0.203894	NO	NA	NA
ENSGALG00000020320	-0.468345	4.52375	8.37566	0.0060755	NO	NA	NA
ENSGALG00000048239	-0.468029	3.40254	2.90883	0.0956885	NO	LOC100859848	CDC42 small effector protein 2-C-like
ENSGALG00000030585	-0.467941	2.06934	2.37956	0.130643	NO	UBXN2B	UBX domain protein 2B
ENSGALG00000000293	-0.467781	10.1857	0.891742	0.350557	NO	A2ML4	alpha-2-macroglobulin-like 4
ENSGALG00000012592	-0.467636	2.64229	2.10569	0.154388	NO	RMI1	RecQ mediated genome instability 1
ENSGALG00000033522	-0.46755	3.561	1.08453	0.30381	NO	AOC3	amine oxidase, copper containing 3
ENSGALG00000031139	-0.467524	3.88214	3.52599	0.0675644	NO	LSM3	LSM3 homolog, U6 small nuclear RNA and mRNA degradation associated
ENSGALG00000031737	-0.467178	-1.26149	0.605038	0.442401	NO	NA	NA
ENSGALG00000002362	-0.467006	6.83696	7.32417	0.00988155	NO	MANF	mesencephalic astrocyte derived neurotrophic factor
ENSGALG00000010642	-0.46657	6.55825	12.1396	0.00119212	NO	IRF2	interferon regulatory factor 2
ENSGALG00000004483	-0.466532	4.45778	4.8759	0.0329048	NO	AHSA2	AHA1, activator of heat shock 90kDa protein ATPase homolog 2 (yeast)
ENSGALG00000032984	-0.466158	1.35835	2.10957	0.154017	NO	NA	NA
ENSGALG00000008907	-0.466128	2.36308	2.09818	0.155106	NO	PLCB4	phospholipase C beta 4
ENSGALG00000015702	-0.466115	7.94919	4.63609	0.0372602	NO	PTGR1	Prostaglandin reductase 1
ENSGALG00000006488	-0.466051	5.33739	8.70344	0.00523708	NO	RYK	receptor-like tyrosine kinase
ENSGALG00000036971	-0.465758	0.479715	1.05758	0.309818	NO	FGF12	fibroblast growth factor 12
ENSGALG00000016502	-0.465691	3.21492	1.51241	0.225806	NO	TP53I3	tumor protein p53 inducible protein 3
ENSGALG00000026276	-0.465488	0.820236	0.534527	0.468882	NO	TCF15	transcription factor 15 (basic helix-loop-helix)
ENSGALG00000017077	-0.464972	5.5989	2.6288	0.112634	NO	HSPH1	heat shock protein family H (Hsp110) member 1
ENSGALG00000001183	-0.464465	5.33198	1.66829	0.203747	NO	MYH10	myosin, heavy chain 10, non-muscle
ENSGALG00000026465	-0.464439	1.88719	1.32668	0.256092	NO	TMEM100	transmembrane protein 100
ENSGALG00000011306	-0.464189	6.18691	0.919681	0.3432	NO	DES	desmin
ENSGALG00000009134	-0.464013	0.97708	1.30618	0.25974	NO	CTTNBP2	cortactin binding protein 2
ENSGALG00000006043	-0.463807	5.94405	2.89234	0.0966024	NO	RBBP6	RB binding protein 6, ubiquitin ligase
ENSGALG00000004293	-0.463385	9.55387	0.474961	0.494609	NO	PLG	plasminogen
ENSGALG00000014958	-0.463014	-0.741048	0.503257	0.482101	NO	ANKDD1B	ankyrin repeat and death domain containing 1B
ENSGALG00000050472	-0.462904	0.472385	1.78437	0.189008	NO	NA	NA
ENSGALG00000015066	-0.462746	-1.03903	0.558846	0.459007	NO	WASF1	WAS protein family member 1
ENSGALG00000013727	-0.46259	3.72887	7.34383	0.00979064	NO	SYNJ2	synaptojanin 2
ENSGALG00000015053	-0.462516	6.90715	1.06596	0.307933	NO	GLDC	glycine decarboxylase
ENSGALG00000010826	-0.462268	-1.88563	0.28394	0.597017	NO	PRKAA2	protein kinase AMP-activated catalytic subunit alpha 2
ENSGALG00000041080	-0.462241	3.75217	3.72063	0.0607106	NO	CHD7	chromodomain helicase DNA binding protein 7
ENSGALG00000047249	-0.461643	-1.49828	0.459686	0.501593	NO	NA	NA
ENSGALG00000023708	-0.46134	0.883384	2.10423	0.154527	NO	UBXN10	UBX domain protein 10
ENSGALG00000043632	-0.461339	2.29473	3.53898	0.0670813	NO	NA	NA
ENSGALG00000013810	-0.461136	5.81723	7.33003	0.00985436	NO	VTA1	vesicle trafficking 1
ENSGALG00000001014	-0.461037	3.939	7.81781	0.00784869	NO	ARPC5L	actin related protein 2/3 complex subunit 5 like
ENSGALG00000002648	-0.460469	4.1177	3.60316	0.0647493	NO	NA	NA
ENSGALG00000042810	-0.460371	1.75209	1.10356	0.29966	NO	NA	NA
ENSGALG00000007112	-0.460224	0.764479	1.49956	0.227753	NO	CERS3	ceramide synthase 3
ENSGALG00000012007	-0.460071	7.2574	13.3137	0.000739453	NO	ST13P5	suppression of tumorigenicity 13 (colon carcinoma) (Hsp70 interacting protein) pseudogene 5
ENSGALG00000027018	-0.459937	-2.14508	0.210684	0.648665	NO	NA	NA
ENSGALG00000013005	-0.459676	2.50981	3.97425	0.052906	NO	SNRNP48	small nuclear ribonucleoprotein U11/U12 subunit 48
ENSGALG00000053559	-0.459529	6.42596	21.1174	4.1e-05	NO	NA	NA
ENSGALG00000054453	-0.459249	1.83137	4.13299	0.048587	NO	NA	NA
ENSGALG00000007700	-0.459114	6.46155	11.5957	0.00149404	NO	CTTN	cortactin
ENSGALG00000015029	-0.459044	-0.354727	0.606768	0.440496	NO	EVC2	EvC ciliary complex subunit 2
ENSGALG00000042275	-0.458986	1.27079	1.19158	0.281406	NO	LOC100857637	transducin-like enhancer protein 1-like
ENSGALG00000016556	-0.458925	3.40134	0.62264	0.434623	NO	GVINP1	GTPase, very large interferon inducible pseudogene 1
ENSGALG00000039999	-0.458727	1.87229	2.01936	0.162893	NO	FZD8	frizzled class receptor 8
ENSGALG00000052885	-0.45866	-0.0466705	0.644912	0.426585	NO	NA	NA
ENSGALG00000043018	-0.458596	4.01354	3.63524	0.0636177	NO	DLG5	discs large MAGUK scaffold protein 5
ENSGALG00000020775	-0.45836	2.305	2.85542	0.098684	NO	DUSP11RC1I	dual specificity phosphatase 11 (RNA/RNP complex 1-interacting)
ENSGALG00000047453	-0.45807	-1.06421	0.525992	0.47243	NO	NA	NA
ENSGALG00000008269	-0.457907	4.49399	6.00223	0.0186617	NO	ZC3H8	zinc finger CCCH-type containing 8
ENSGALG00000048588	-0.457621	1.00925	2.51251	0.120656	NO	NA	NA
ENSGALG00000027932	-0.457408	1.34361	2.60009	0.114556	NO	SLF1	SMC5-SMC6 complex localization factor 1
ENSGALG00000016052	-0.457203	4.8341	16.656	0.000202758	NO	DSCR3	DSCR3 arrestin fold containing
ENSGALG00000016289	-0.457065	4.48436	2.2882	0.138059	NO	DST	dystonin
ENSGALG00000036941	-0.457003	5.4738	10.435	0.00244356	NO	CUL1	cullin 1
ENSGALG00000005332	-0.456843	1.86261	0.994829	0.324436	NO	CACNA1D	calcium voltage-gated channel subunit alpha1 D
ENSGALG00000016140	-0.456113	2.00722	1.15269	0.289286	NO	FAM3B	family with sequence similarity 3 member B
ENSGALG00000029390	-0.455715	4.25838	5.64478	0.0222798	NO	C12orf65	C12orf65 homolog
ENSGALG00000009441	-0.455568	3.18261	5.42838	0.0248329	NO	TAF1A	TATA-box binding protein associated factor, RNA polymerase I subunit A
ENSGALG00000036171	-0.455417	0.845748	2.05824	0.158995	NO	ASTE1	asteroid homolog 1 (Drosophila)
ENSGALG00000034806	-0.455299	-0.225146	0.38946	0.536053	NO	SLC7A7	solute carrier family 7 member 7
ENSGALG00000010335	-0.455161	2.53377	3.71261	0.0609772	NO	PIK3R3	phosphoinositide-3-kinase regulatory subunit 3
ENSGALG00000008506	-0.455072	5.4651	10.1642	0.00274662	NO	MRPS25	mitochondrial ribosomal protein S25
ENSGALG00000010607	-0.455039	0.89813	2.18255	0.14725	NO	SPATA7	spermatogenesis associated 7
ENSGALG00000038939	-0.455026	4.22053	6.07985	0.017963	NO	NA	NA
ENSGALG00000010995	-0.454959	2.16829	3.11874	0.0848683	NO	ITGB3BP	integrin subunit beta 3 binding protein
ENSGALG00000052503	-0.454854	-2.09767	0.213163	0.646748	NO	NA	NA
ENSGALG00000014884	-0.454842	-2.32019	0.487911	0.491907	NO	ISL1	ISL LIM homeobox 1
ENSGALG00000020626	-0.454649	-1.13491	0.648409	0.425344	NO	PQLC2L	PQ loop repeat containing 2 like
ENSGALG00000036390	-0.454535	1.8604	1.47948	0.230837	NO	PPP1R17	protein phosphatase 1 regulatory subunit 17
ENSGALG00000029892	-0.454353	4.81259	4.23053	0.0461259	NO	LMO2	LIM domain only 2
ENSGALG00000016860	-0.454161	4.06276	3.85123	0.0565441	NO	ERCC5	ERCC excision repair 5, endonuclease
ENSGALG00000037901	-0.454109	4.40877	1.07528	0.305855	NO	EFEMP1	EGF containing fibulin extracellular matrix protein 1
ENSGALG00000013410	-0.453673	5.52173	15.3858	0.000327992	NO	UBA3	ubiquitin like modifier activating enzyme 3
ENSGALG00000054515	-0.453398	4.14001	9.39499	0.00384582	NO	NA	NA
ENSGALG00000028568	-0.453199	1.58834	3.1962	0.0812284	NO	DNAL1	dynein axonemal light chain 1
ENSGALG00000046486	-0.453191	-1.44353	0.40391	0.528621	NO	NA	NA
ENSGALG00000055069	-0.453184	3.72285	6.24796	0.0165441	NO	NA	NA
ENSGALG00000052052	-0.451982	5.34174	0.370867	0.545904	NO	C10orf90	C10orf90 homolog
ENSGALG00000010651	-0.451891	4.40798	11.2369	0.00173683	NO	TFB2M	transcription factor B2, mitochondrial
ENSGALG00000010618	-0.451775	3.52297	6.27072	0.0163615	NO	SLC30A6	solute carrier family 30 member 6
ENSGALG00000013778	-0.451566	4.0808	5.17992	0.0281607	NO	EXOC1	exocyst complex component 1
ENSGALG00000027287	-0.451522	1.54441	1.64978	0.206224	NO	HK3	hexokinase 3 (white cell)
ENSGALG00000032526	-0.451211	5.10115	2.88693	0.0969042	NO	B3GNT5	UDP-GlcNAc:betaGal beta-1,3-N-acetylglucosaminyltransferase 5
ENSGALG00000014887	-0.45092	3.92288	6.93973	0.0118533	NO	ASF1A	anti-silencing function 1A histone chaperone
ENSGALG00000013149	-0.450794	1.37912	1.68986	0.200906	NO	MOCOS	molybdenum cofactor sulfurase
ENSGALG00000001617	-0.450298	1.16355	0.815535	0.371782	NO	CAMKK1	calcium/calmodulin dependent protein kinase kinase 1
ENSGALG00000015115	-0.450177	0.534818	0.644279	0.42681	NO	MAMDC2	MAM domain containing 2
ENSGALG00000037879	-0.450143	5.99635	7.61274	0.00863302	NO	PAF1	PAF1 homolog, Paf1/RNA polymerase II complex component
ENSGALG00000015491	-0.44993	7.29593	3.98256	0.0526697	NO	GPR89A	G protein-coupled receptor 89A
ENSGALG00000014575	-0.449901	5.02916	11.3644	0.00164606	NO	SEPHS1	selenophosphate synthetase 1
ENSGALG00000038469	-0.449871	2.0687	3.32171	0.0756949	NO	CDC25A	cell division cycle 25A
ENSGALG00000040388	-0.449733	4.42431	6.96255	0.0117252	NO	PUDP	pseudouridine 5'-phosphatase
ENSGALG00000010700	-0.449685	3.48859	3.77627	0.0588956	NO	RPA3	replication protein A3
ENSGALG00000009107	-0.449678	4.46394	1.34998	0.252023	NO	NRXN1	neurexin 1
ENSGALG00000011009	-0.449588	-1.86246	0.330126	0.56962	NO	SCN2A	sodium voltage-gated channel alpha subunit 2
ENSGALG00000004474	-0.449199	4.6888	7.56385	0.00883207	NO	PLEKHF1	pleckstrin homology and FYVE domain containing 1
ENSGALG00000052050	-0.449058	-1.94441	0.329413	0.569151	NO	NA	NA
ENSGALG00000006723	-0.448994	6.61279	2.6129	0.113694	NO	IDI2	isopentenyl-diphosphate delta isomerase 2
ENSGALG00000048316	-0.448837	-1.31277	0.473991	0.495047	NO	NA	NA
ENSGALG00000001551	-0.448752	5.44373	4.48098	0.0404095	NO	CCNL2	cyclin L2
ENSGALG00000051113	-0.448671	-0.0982214	0.264086	0.610095	NO	LOC107053928	uncharacterized LOC107053928
ENSGALG00000049843	-0.44862	0.520089	1.40424	0.242862	NO	LOC107049738	zinc finger protein 664-like
ENSGALG00000047103	-0.448302	5.05272	10.2408	0.00265705	NO	UTP3	UTP3, small subunit processome component homolog (S. cerevisiae)
ENSGALG00000015496	-0.44807	6.72607	5.32025	0.0262257	NO	CHMP2B	charged multivesicular body protein 2B
ENSGALG00000050132	-0.447844	0.939576	3.24761	0.0789086	NO	ZNFY2	MHCY region zinc finger protein 2
ENSGALG00000051459	-0.447468	5.76062	3.44331	0.0707319	NO	NA	NA
ENSGALG00000003854	-0.447163	2.30967	4.27074	0.0451515	NO	IFT81	intraflagellar transport 81
ENSGALG00000007131	-0.447062	6.10204	7.75065	0.00809683	NO	HMGN5	high mobility group nucleosome binding domain 5
ENSGALG00000052994	-0.447058	-0.0272997	1.28555	0.26348	NO	LOC420030	zinc finger protein 862-like
ENSGALG00000044814	-0.446537	2.25163	3.9245	0.0543455	NO	CCDC14	coiled-coil domain containing 14
ENSGALG00000050750	-0.446456	-1.37278	0.330025	0.568794	NO	NRN1L	neuritin 1 like
ENSGALG00000008370	-0.446196	3.06848	2.47164	0.123629	NO	TRAK2	trafficking kinesin protein 2
ENSGALG00000015693	-0.445979	4.70663	2.08659	0.156223	NO	USP25	ubiquitin specific peptidase 25
ENSGALG00000008701	-0.445917	7.1011	2.08819	0.156069	NO	XDH	xanthine dehydrogenase
ENSGALG00000013926	-0.445398	1.83379	1.7586	0.192165	NO	DCLRE1C	DNA cross-link repair 1C
ENSGALG00000045403	-0.445165	3.74321	4.07422	0.0501392	NO	R3HCC1L	R3H domain and coiled-coil containing 1 like
ENSGALG00000052051	-0.445122	4.69981	5.84334	0.0201851	NO	COPS9	COP9 signalosome subunit 9
ENSGALG00000004897	-0.444889	1.65211	1.0433	0.313065	NO	GTSE1	G2 and S-phase expressed 1
ENSGALG00000038421	-0.444879	3.91037	4.33403	0.0436628	NO	RWDD3	RWD domain containing 3
ENSGALG00000002103	-0.444862	0.713736	0.484157	0.490484	NO	TPPP3	tubulin polymerization promoting protein family member 3
ENSGALG00000012576	-0.444742	2.16162	1.12656	0.294744	NO	RASEF	RAS and EF-hand domain containing
ENSGALG00000030773	-0.44474	6.36182	0.572403	0.453646	NO	CP	ceruloplasmin
ENSGALG00000012875	-0.444739	-1.14055	0.734435	0.396448	NO	WEE2	WEE2 oocyte meiosis inhibiting kinase
ENSGALG00000001933	-0.444537	5.90955	2.41007	0.12827	NO	CORO2A	coronin 2A
ENSGALG00000047182	-0.444523	0.624379	1.00421	0.322192	NO	ACHE	acetylcholinesterase (Cartwright blood group)
ENSGALG00000007000	-0.444518	4.51888	5.2117	0.0277093	NO	NR2F2	nuclear receptor subfamily 2 group F member 2
ENSGALG00000012847	-0.444328	5.2802	0.486599	0.489399	NO	CGTL	cystine/glutamate transporter-like
ENSGALG00000002346	-0.444236	0.70129	1.14873	0.290106	NO	CLSPN	claspin
ENSGALG00000015196	-0.444018	-1.13243	0.789003	0.379601	NO	ASXL3	additional sex combs like 3, transcriptional regulator
ENSGALG00000012769	-0.443908	3.22579	3.92395	0.0543616	NO	CHPT1	choline phosphotransferase 1
ENSGALG00000054779	-0.443816	2.88549	4.67569	0.0364997	NO	FAM206A	family with sequence similarity 206 member A
ENSGALG00000003916	-0.44374	4.43753	7.80833	0.00788323	NO	SIAH1	siah E3 ubiquitin protein ligase 1
ENSGALG00000013484	-0.443687	-1.90309	0.257667	0.614457	NO	ZPBP2	zona pellucida binding protein 2
ENSGALG00000003219	-0.443245	4.76056	2.77251	0.103547	NO	TMEM231	transmembrane protein 231
ENSGALG00000005476	-0.443169	-0.545065	0.409009	0.526043	NO	PTH2R	parathyroid hormone 2 receptor
ENSGALG00000037071	-0.443057	1.73367	1.46484	0.233118	NO	NA	NA
ENSGALG00000009837	-0.442909	1.03051	1.08742	0.303175	NO	DTL	denticleless E3 ubiquitin protein ligase homolog
ENSGALG00000028760	-0.442828	0.0832232	0.868384	0.356877	NO	MIR6652	microRNA 6652
ENSGALG00000034118	-0.44271	2.42376	0.912535	0.345061	NO	SOX18	SRY-box 18
ENSGALG00000016662	-0.442699	5.41759	2.65534	0.11089	NO	GATA4	GATA binding protein 4
ENSGALG00000005905	-0.442658	2.58867	2.08492	0.156385	NO	ZDHHC4	zinc finger DHHC-type containing 4
ENSGALG00000012561	-0.442602	4.3981	9.4489	0.0037553	NO	PKP4	plakophilin 4
ENSGALG00000013528	-0.442395	3.40891	5.04515	0.0301653	NO	TSPAN15L	tetraspanin 15 like
ENSGALG00000022696	-0.442344	4.29739	2.15018	0.150208	NO	KCNE3	potassium voltage-gated channel subfamily E regulatory subunit 3
ENSGALG00000036125	-0.442154	5.56637	0.998115	0.323647	NO	SHE	Src homology 2 domain containing E
ENSGALG00000024378	-0.441843	2.4026	1.84392	0.181944	NO	ZNF414	zinc finger protein 414
ENSGALG00000026203	-0.441623	4.68034	3.17516	0.0821993	NO	FAM174A	family with sequence similarity 174 member A
ENSGALG00000039880	-0.44141	6.9845	7.09064	0.0110332	NO	RHEB	Ras homolog enriched in brain
ENSGALG00000003248	-0.441009	6.25935	5.39267	0.0252839	NO	SUB1	SUB1 regulator of transcription
ENSGALG00000011872	-0.440956	1.76817	2.62757	0.112716	NO	NFAM1	NFAT activating protein with ITAM motif 1
ENSGALG00000042782	-0.439864	-0.856747	0.439172	0.511244	NO	NA	NA
ENSGALG00000026161	-0.439563	-0.191873	0.919612	0.343217	NO	NA	NA
ENSGALG00000006731	-0.439503	5.48453	4.87189	0.0329729	NO	TAF3	TATA-box binding protein associated factor 3
ENSGALG00000053860	-0.439496	4.89988	1.61509	0.21298	NO	LOC420486	mycocerosic acid synthase-like
ENSGALG00000044612	-0.439117	3.90054	2.02392	0.164558	NO	C1orf106	C1orf106 homolog
ENSGALG00000044610	-0.439099	-0.685166	0.266522	0.608457	NO	CFAP100	cilia and flagella associated protein 100
ENSGALG00000048737	-0.439031	0.0688519	1.05988	0.309298	NO	NA	NA
ENSGALG00000017050	-0.438845	-1.53333	0.282784	0.597762	NO	SMAD9	SMAD family member 9
ENSGALG00000010573	-0.438308	2.08117	2.89343	0.0965416	NO	GSTCD	glutathione S-transferase C-terminal domain containing
ENSGALG00000010630	-0.438074	4.61604	3.65997	0.0627602	NO	AHCTF1	AT-hook containing transcription factor 1
ENSGALG00000009086	-0.437915	7.96012	9.55063	0.00359057	NO	EHD3	EH domain containing 3
ENSGALG00000003517	-0.437855	6.22398	5.30787	0.0263905	NO	ZBTB8OS	zinc finger and BTB domain containing 8 opposite strand
ENSGALG00000006346	-0.437439	2.58079	0.852386	0.365522	NO	CXCL14	C-X-C motif chemokine ligand 14
ENSGALG00000010822	-0.437273	1.10951	0.741506	0.394204	NO	SPATA4	spermatogenesis associated 4
ENSGALG00000006934	-0.436938	-0.778155	0.738779	0.395067	NO	PATZ1	POZ/BTB and AT hook containing zinc finger 1
ENSGALG00000015219	-0.436845	-1.40469	0.353584	0.55537	NO	SELENOI2	selenoprotein I 2
ENSGALG00000013503	-0.436681	2.66658	1.47714	0.231199	NO	FAM149A	family with sequence similarity 149 member A
ENSGALG00000043906	-0.436672	6.17036	6.28744	0.0162287	NO	CHDSD	chicken D-serine dehydratase
ENSGALG00000028900	-0.436482	2.80853	2.91476	0.0953621	NO	CENPT	centromere protein T
ENSGALG00000048241	-0.436471	0.65194	1.24333	0.271346	NO	INSM1	INSM transcriptional repressor 1
ENSGALG00000016410	-0.436347	6.96259	8.0191	0.00715236	NO	EIF1AX	eukaryotic translation initiation factor 1A, X-linked
ENSGALG00000015017	-0.436251	1.11045	1.17984	0.283755	NO	TUBE1	tubulin epsilon 1
ENSGALG00000014031	-0.436026	3.56952	3.58324	0.0654634	NO	ETFRF1	electron transfer flavoprotein regulatory factor 1
ENSGALG00000029701	-0.435995	-0.613815	0.714692	0.402814	NO	INO80D	INO80 complex subunit D
ENSGALG00000030097	-0.435732	4.31136	4.38834	0.0424283	NO	RCC1	regulator of chromosome condensation 1
ENSGALG00000010027	-0.435585	4.73991	3.00533	0.0905327	NO	CFL2	cofilin 2
ENSGALG00000016906	-0.435493	3.36943	4.94922	0.0316862	NO	SPRY2	sprouty RTK signaling antagonist 2
ENSGALG00000009556	-0.435479	0.185234	0.764638	0.386992	NO	PRICKLE1	prickle planar cell polarity protein 1
ENSGALG00000053296	-0.435325	5.64204	0.690119	0.410952	NO	C3H8ORF80	chromosome 3 open reading frame, human C8orf80
ENSGALG00000038708	-0.435123	-1.88953	0.354108	0.555078	NO	KCNQ4	potassium voltage-gated channel subfamily Q member 4
ENSGALG00000012219	-0.435068	0.575196	0.557862	0.4594	NO	UNC5C	unc-5 netrin receptor C
ENSGALG00000034768	-0.434941	3.65159	3.75914	0.0594478	NO	ESF1	ESF1 nucleolar pre-rRNA processing protein homolog
ENSGALG00000007944	-0.434825	-0.923727	0.367636	0.54765	NO	HECW2	HECT, C2 and WW domain containing E3 ubiquitin protein ligase 2
ENSGALG00000012623	-0.43473	-0.63162	0.303771	0.584529	NO	CFC1	cripto, FRL-1, cryptic family 1
ENSGALG00000050943	-0.434574	4.48923	0.978797	0.328319	NO	NA	NA
ENSGALG00000016001	-0.434539	1.4868	2.0906	0.155836	NO	LZTS3	leucine zipper tumor suppressor family member 3
ENSGALG00000039182	-0.434365	4.23628	4.74718	0.0351693	NO	TBL1XR1	transducin beta like 1 X-linked receptor 1
ENSGALG00000046187	-0.43421	6.80386	1.32822	0.255821	NO	PARP12	poly(ADP-ribose) polymerase family member 12
ENSGALG00000050465	-0.433962	-0.274289	1.08015	0.304775	NO	NA	NA
ENSGALG00000000616	-0.433839	6.53341	0.568202	0.455296	NO	ELF3	E74 like ETS transcription factor 3
ENSGALG00000002129	-0.433629	3.01112	4.12636	0.0487594	NO	WDR47	WD repeat domain 47
ENSGALG00000044155	-0.433621	4.99208	4.4286	0.0415377	NO	TMEM140	transmembrane protein 140
ENSGALG00000004515	-0.433556	-0.380722	0.654456	0.42321	NO	NA	NA
ENSGALG00000004286	-0.433162	1.80137	0.922483	0.342474	NO	COL13A1	collagen type XIII alpha 1 chain
ENSGALG00000025659	-0.433035	0.386618	1.99011	0.165898	NO	MIR2129	microRNA 2129
ENSGALG00000002728	-0.432488	-1.13002	0.383253	0.539304	NO	SLC16A3	solute carrier family 16 member 3
ENSGALG00000001525	-0.432033	7.84474	3.23691	0.0793854	NO	CALCOCO2	calcium binding and coiled-coil domain 2
ENSGALG00000009627	-0.431967	4.24097	4.33762	0.0435802	NO	GPATCH2	G-patch domain containing 2
ENSGALG00000035824	-0.431905	3.73279	3.49879	0.0685887	NO	ARSA	arylsulfatase A
ENSGALG00000039733	-0.431865	3.12033	4.28605	0.0447862	NO	LOC426514	putative nuclease HARBI1-like
ENSGALG00000014767	-0.431825	3.97734	3.38901	0.0729017	NO	TRAPPC13	trafficking protein particle complex 13
ENSGALG00000015346	-0.431792	4.72328	2.97944	0.0918845	NO	NFKBIZ	NFKB inhibitor zeta
ENSGALG00000013627	-0.43162	4.38745	0.651043	0.424412	NO	SLC7A2	solute carrier family 7 member 2
ENSGALG00000034587	-0.43133	1.13642	2.11847	0.155316	NO	NA	NA
ENSGALG00000053597	-0.431092	6.59488	3.89297	0.0552798	NO	MBNL3	muscleblind like splicing regulator 3
ENSGALG00000015124	-0.430926	2.42467	5.22497	0.0275231	NO	KCTD1	potassium channel tetramerization domain containing 1
ENSGALG00000007052	-0.430782	4.7818	1.25848	0.268488	NO	PXK	PX domain containing serine/threonine kinase like
ENSGALG00000013180	-0.430736	-1.37885	0.302304	0.585435	NO	SLC6A18	solute carrier family 6 member 18
ENSGALG00000052611	-0.430252	0.803938	1.30788	0.259436	NO	NA	NA
ENSGALG00000007731	-0.430225	2.50449	3.77392	0.058971	NO	DPCD	deleted in primary ciliary dyskinesia homolog (mouse)
ENSGALG00000009501	-0.429803	4.20571	3.35986	0.0740974	NO	TMA16	translation machinery associated 16 homolog
ENSGALG00000003899	-0.429625	5.10518	2.62545	0.112856	NO	RAB17	RAB17, member RAS oncogene family
ENSGALG00000001333	-0.429532	2.64199	2.45361	0.124968	NO	MRRFP1	mitochondrial ribosome recycling factor pseudogene 1
ENSGALG00000031567	-0.429489	4.24526	4.87937	0.032846	NO	GPALPP1	GPALPP motifs containing 1
ENSGALG00000048379	-0.429218	3.42958	4.11986	0.0489292	NO	NA	NA
ENSGALG00000012579	-0.428926	3.01034	5.37822	0.0254689	NO	BAZ2B	bromodomain adjacent to zinc finger domain 2B
ENSGALG00000013602	-0.428864	4.25974	5.39583	0.0252436	NO	PCM1	pericentriolar material 1
ENSGALG00000009128	-0.428691	4.65422	5.89949	0.019632	NO	CXorf40B	chromosome X open reading frame 40B
ENSGALG00000016418	-0.428448	4.68841	4.16662	0.0477227	NO	CXorf23	chromosome X open reading frame 23
ENSGALG00000044985	-0.428426	6.46034	4.15627	0.0479868	NO	MISP	mitotic spindle positioning
ENSGALG00000008918	-0.428301	0.747418	0.986803	0.326372	NO	LAMP5	lysosomal associated membrane protein family member 5
ENSGALG00000008883	-0.428285	4.17288	2.82168	0.100631	NO	TCF7L2	transcription factor 7-like 2 (T-cell specific, HMG-box)
ENSGALG00000005294	-0.428243	3.85235	2.96708	0.092538	NO	PPFIBP2	PPFIA binding protein 2
ENSGALG00000032713	-0.428201	5.0997	9.90024	0.00308051	NO	FOXA1	forkhead box A1
ENSGALG00000041774	-0.428143	-0.795666	0.29982	0.586974	NO	TESMIN	testis expressed metallothionein like protein
ENSGALG00000000884	-0.428072	3.45527	2.189	0.146669	NO	CXXC5	CXXC finger protein 5
ENSGALG00000008810	-0.428042	-0.0985825	1.33813	0.254083	NO	FAM161A	family with sequence similarity 161 member A
ENSGALG00000009448	-0.427987	6.69189	6.02043	0.0184953	NO	IFRD1	interferon related developmental regulator 1
ENSGALG00000018874	-0.427906	4.80687	4.10364	0.0493553	NO	SNX24	sorting nexin 24
ENSGALG00000042851	-0.427827	0.509584	0.837013	0.365621	NO	PPARGC1A	PPARG coactivator 1 alpha
ENSGALG00000045168	-0.42772	3.97655	3.15064	0.0833477	NO	RESF1	retroelement silencing factor 1
ENSGALG00000003907	-0.427503	5.42163	7.24119	0.0102753	NO	N4BP1	NEDD4 binding protein 1
ENSGALG00000000277	-0.427443	1.27589	1.04798	0.311996	NO	GNRH1	gonadotropin releasing hormone 1
ENSGALG00000045878	-0.427366	2.1174	0.626269	0.433297	NO	LOC415939	maestro heat-like repeat-containing protein family member 7
ENSGALG00000039978	-0.427314	2.03301	1.00823	0.321237	NO	SLC4A1	solute carrier family 4 member 1 (Diego blood group)
ENSGALG00000011271	-0.427277	4.13514	1.13267	0.293457	NO	LUM	lumican
ENSGALG00000002682	-0.42727	2.7199	1.53131	0.222981	NO	BRD3	bromodomain containing 3
ENSGALG00000012377	-0.42727	7.91046	2.00688	0.164167	NO	HNMT	histamine N-methyltransferase
ENSGALG00000007909	-0.426927	-0.174905	0.558251	0.459244	NO	IQCH	IQ motif containing H
ENSGALG00000054561	-0.426868	2.95031	4.18785	0.0471856	NO	NA	NA
ENSGALG00000008470	-0.426802	4.60824	7.93651	0.00742974	NO	WDR12	WD repeat domain 12
ENSGALG00000042875	-0.426789	7.47171	7.03548	0.0113257	NO	HMGB1	high mobility group box 1
ENSGALG00000053964	-0.426772	5.10804	1.1453	0.290817	NO	GIMAP1-GIMAP5	GIMAP1-GIMAP5 readthrough
ENSGALG00000041052	-0.426721	3.94335	3.18444	0.0817694	NO	ZNF532	zinc finger protein 532
ENSGALG00000009442	-0.426653	6.10663	7.59835	0.0086911	NO	ETFDH	electron transfer flavoprotein dehydrogenase
ENSGALG00000008460	-0.42654	4.27083	7.58512	0.00874486	NO	ZFYVE19	zinc finger FYVE-type containing 19
ENSGALG00000026315	-0.425998	1.79352	1.52633	0.22372	NO	RAB34	RAB34, member RAS oncogene family
ENSGALG00000034586	-0.425457	-0.24335	0.549198	0.462884	NO	NA	NA
ENSGALG00000006045	-0.425319	0.576352	0.946612	0.336308	NO	SH3GL3	SH3 domain containing GRB2 like 3, endophilin A3
ENSGALG00000006571	-0.425147	5.22796	7.9874	0.0072575	NO	SETD5	SET domain containing 5
ENSGALG00000040724	-0.424741	5.47067	2.21137	0.144674	NO	AKAP9	A-kinase anchoring protein 9
ENSGALG00000033894	-0.424619	6.4765	5.64357	0.0222932	NO	MEA1	male-enhanced antigen 1
ENSGALG00000013365	-0.424608	5.63297	8.33621	0.00618564	NO	SAFB	scaffold attachment factor B
ENSGALG00000017018	-0.424418	3.886	3.48536	0.0691009	NO	INTS6	integrator complex subunit 6
ENSGALG00000049195	-0.424217	1.79642	1.75049	0.193172	NO	LOC427798	forkhead box K1
ENSGALG00000039523	-0.424182	2.6129	4.56003	0.0387696	NO	DHRS11	dehydrogenase/reductase 11
ENSGALG00000004394	-0.424033	-0.603018	0.389081	0.53625	NO	PCBP3	poly(rC) binding protein 3
ENSGALG00000037867	-0.423985	4.57494	4.81867	0.0338913	NO	MRPL53	mitochondrial ribosomal protein L53
ENSGALG00000008840	-0.423854	7.99516	2.11467	0.153533	NO	ACSL5	acyl-CoA synthetase long-chain family member 5
ENSGALG00000046811	-0.423747	6.96405	10.2881	0.00260333	NO	STIP1	stress induced phosphoprotein 1
ENSGALG00000036201	-0.423641	5.11547	7.14241	0.010766	NO	GALK2	galactokinase 2
ENSGALG00000039803	-0.42358	5.06943	4.67562	0.0365009	NO	LSM12	LSM12 homolog
ENSGALG00000010616	-0.42354	1.08423	2.74382	0.105292	NO	PTPN21	protein tyrosine phosphatase non-receptor type 21
ENSGALG00000040397	-0.423229	0.899488	1.22958	0.273974	NO	HAUS1	HAUS augmin like complex subunit 1
ENSGALG00000023881	-0.422965	-0.229259	0.395445	0.532951	NO	PLXDC1	plexin domain containing 1
ENSGALG00000004186	-0.42292	3.76936	6.5479	0.014303	NO	NSRP1	nuclear speckle splicing regulatory protein 1
ENSGALG00000001558	-0.422825	5.95928	1.03836	0.314199	NO	MOV10	Mov10 RISC complex RNA helicase
ENSGALG00000006647	-0.422805	2.54721	1.52492	0.223931	NO	DUSP8	dual specificity phosphatase 8
ENSGALG00000016760	-0.422754	4.34177	4.226	0.0462372	NO	MRPL30	mitochondrial ribosomal protein L30
ENSGALG00000017035	-0.422524	4.61165	5.18562	0.0280791	NO	COG6	component of oligomeric golgi complex 6
ENSGALG00000006714	-0.422452	4.73449	7.64229	0.00851502	NO	CCDC61	coiled-coil domain containing 61
ENSGALG00000054420	-0.421784	2.43852	3.9512	0.0535677	NO	TUBB2A	tubulin, beta 2A class IIa
ENSGALG00000009345	-0.421726	3.66447	6.52819	0.0144398	NO	DCAF4L2	DDB1 and CUL4 associated factor 4 like 2
ENSGALG00000005797	-0.421608	-1.33733	0.287895	0.594482	NO	COL20A1	collagen type XX alpha 1 chain
ENSGALG00000017186	-0.421385	7.37435	1.80402	0.186641	NO	BIRC3	baculoviral IAP repeat containing 3
ENSGALG00000031553	-0.421151	1.33474	1.09599	0.301302	NO	KIF18B	kinesin family member 18B
ENSGALG00000046765	-0.4206	-1.84154	0.548122	0.463319	NO	NA	NA
ENSGALG00000005515	-0.42058	-1.60567	0.207811	0.650902	NO	CRYBB3	crystallin beta B3
ENSGALG00000023953	-0.420507	8.02632	1.32663	0.256101	NO	C4BPS	complement component 4 binding protein, secretory
ENSGALG00000006405	-0.420403	0.208725	1.19212	0.281299	NO	CEP19	centrosomal protein 19
ENSGALG00000005953	-0.420158	3.24237	5.92734	0.0193637	NO	RPAP2	RNA polymerase II associated protein 2
ENSGALG00000054736	-0.420011	-0.254954	0.810902	0.374611	NO	NA	NA
ENSGALG00000010417	-0.419993	-0.319413	1.13113	0.29378	NO	VDHAP	vitamin D3 hydroxylase associated protein
ENSGALG00000005000	-0.419949	7.13495	3.97388	0.0529167	NO	COMTD1	catechol-O-methyltransferase domain containing 1
ENSGALG00000006530	-0.419866	4.956	4.99038	0.0310236	NO	TSSC4	tumor suppressing subtransferable candidate 4
ENSGALG00000005904	-0.419808	7.24183	4.36795	0.0428873	NO	TMED5	transmembrane p24 trafficking protein 5
ENSGALG00000015032	-0.419798	3.05362	0.78855	0.379737	NO	CD274	CD274 molecule
ENSGALG00000002426	-0.419787	3.84064	5.44019	0.0246857	NO	EXOSC3	exosome component 3
ENSGALG00000039013	-0.419695	6.73003	3.67632	0.0622003	NO	EXT1	exostosin glycosyltransferase 1
ENSGALG00000053371	-0.419691	3.20447	1.02727	0.316766	NO	NA	NA
ENSGALG00000048399	-0.419685	5.52642	5.39273	0.0252831	NO	LDHD	lactate dehydrogenase D
ENSGALG00000009633	-0.419149	3.59971	4.40264	0.0421097	NO	KATNBL1	katanin regulatory subunit B1 like 1
ENSGALG00000047148	-0.419071	5.90544	3.53694	0.0671568	NO	LIPT2	lipoyl(octanoyl) transferase 2 (putative)
ENSGALG00000034572	-0.419025	2.25958	3.55539	0.0664764	NO	POC1A	POC1 centriolar protein A
ENSGALG00000000558	-0.4188	-0.300148	0.338797	0.563723	NO	SLC1A6	solute carrier family 1 (high affinity aspartate/glutamate transporter), member 6
ENSGALG00000014908	-0.418776	3.99616	0.89368	0.350039	NO	FST	follistatin
ENSGALG00000014673	-0.418565	-0.377265	0.56393	0.456985	NO	RFESD	Rieske Fe-S domain containing
ENSGALG00000036043	-0.418417	5.96759	5.05446	0.0300219	NO	TBX3	T-box 3
ENSGALG00000008152	-0.418099	5.7756	6.17573	0.0171384	NO	SPATS2L	spermatogenesis associated serine rich 2 like
ENSGALG00000037193	-0.417999	-0.466307	0.404313	0.528416	NO	HECW1	HECT, C2 and WW domain containing E3 ubiquitin protein ligase 1
ENSGALG00000006078	-0.417951	2.56842	4.49439	0.0401261	NO	PALB2	partner and localizer of BRCA2
ENSGALG00000049304	-0.417763	-0.678522	0.716469	0.402235	NO	NA	NA
ENSGALG00000008557	-0.41765	4.08589	5.48699	0.0241116	NO	ARL5B	ADP ribosylation factor like GTPase 5B
ENSGALG00000008860	-0.417606	2.75741	3.12482	0.0845761	NO	LONRF3	LON peptidase N-terminal domain and ring finger 3
ENSGALG00000006034	-0.417419	-0.0290538	0.514317	0.477356	NO	PITPNM3	PITPNM family member 3
ENSGALG00000033769	-0.417153	1.92127	1.63967	0.207593	NO	NA	NA
ENSGALG00000053116	-0.417145	0.0751592	0.598308	0.443677	NO	LRRC61	leucine rich repeat containing 61
ENSGALG00000054956	-0.416954	4.56508	2.90582	0.0958545	NO	NA	NA
ENSGALG00000040120	-0.416558	3.17583	1.84185	0.182184	NO	LOC107049269	glycine N-acyltransferase-like protein 3
ENSGALG00000015624	-0.41652	-0.134608	0.510197	0.479115	NO	VCAN	versican
ENSGALG00000003120	-0.416482	5.21904	7.30547	0.00996886	NO	NCOR2	nuclear receptor corepressor 2
ENSGALG00000052511	-0.416443	1.85628	2.20701	0.145061	NO	PPP2R3A	protein phosphatase 2 regulatory subunit B''alpha
ENSGALG00000047265	-0.416418	-0.262849	0.865536	0.357659	NO	LOC101750583	uncharacterized LOC101750583
ENSGALG00000005670	-0.416316	6.34199	7.54875	0.00889456	NO	SLMAP	sarcolemma associated protein
ENSGALG00000054442	-0.416237	8.83991	0.305509	0.583461	NO	NA	NA
ENSGALG00000012588	-0.416147	0.104545	1.3596	0.250368	NO	KIF27	kinesin family member 27
ENSGALG00000016576	-0.415963	3.24789	5.84786	0.0201399	NO	OFD1	OFD1, centriole and centriolar satellite protein
ENSGALG00000032270	-0.415852	2.0927	1.37153	0.248334	NO	NCAPH	non-SMC condensin I complex subunit H
ENSGALG00000028439	-0.415742	4.80012	2.2338	0.142705	NO	FAM35A	family with sequence similarity 35 member A
ENSGALG00000015571	-0.415515	3.69098	4.44138	0.0412593	NO	RAD17	RAD17 checkpoint clamp loader component
ENSGALG00000046248	-0.415272	3.79941	4.18319	0.0473028	NO	ELMOD3	ELMO domain containing 3
ENSGALG00000006911	-0.415202	6.12725	3.70828	0.0611218	NO	TMC5	transmembrane channel like 5
ENSGALG00000048705	-0.415136	5.83647	2.73226	0.106005	NO	NA	NA
ENSGALG00000015358	-0.415101	2.0672	1.42068	0.240169	NO	MYH15	myosin, heavy chain 15
ENSGALG00000034253	-0.415022	4.61423	4.98462	0.0311155	NO	ZNF644	zinc finger protein 644
ENSGALG00000030344	-0.414728	3.34203	0.873424	0.3555	NO	ISYNA1	inositol-3-phosphate synthase 1
ENSGALG00000007610	-0.414636	4.12363	7.50337	0.00908514	NO	CDC23	cell division cycle 23
ENSGALG00000010166	-0.414506	2.54172	2.36812	0.131546	NO	VLDLR	very low density lipoprotein receptor
ENSGALG00000007447	-0.41446	2.74278	2.56403	0.117024	NO	TUBB1	tubulin beta 1 class VI
ENSGALG00000038624	-0.414021	2.36308	2.18105	0.147386	NO	GPR62	G protein-coupled receptor 62
ENSGALG00000021883	-0.413923	2.91954	2.69786	0.108159	NO	C19orf44	C19orf44 homolog
ENSGALG00000015451	-0.413482	1.2589	1.11274	0.297685	NO	NA	NA
ENSGALG00000040586	-0.413288	4.66803	2.78695	0.102681	NO	TUBA5	tubulin, alpha 5
ENSGALG00000031648	-0.413147	1.73829	2.61329	0.113668	NO	NA	NA
ENSGALG00000013134	-0.412659	2.34636	2.97041	0.0923611	NO	PLEKHA5	pleckstrin homology domain containing A5
ENSGALG00000008240	-0.412012	5.13629	6.26867	0.0163778	NO	CFLAR	CASP8 and FADD like apoptosis regulator
ENSGALG00000000452	-0.411857	3.30465	1.7969	0.187495	NO	TNFRSF10B	tumor necrosis factor receptor superfamily, member 10b
ENSGALG00000032847	-0.411846	7.7726	3.88414	0.0555446	NO	HDGF	hepatoma-derived growth factor
ENSGALG00000053262	-0.411687	1.59064	1.80856	0.186099	NO	HIST2H4B	histone cluster 2, H4b
ENSGALG00000027885	-0.411587	1.53842	1.11578	0.297034	NO	C4ORF19	chromosome 4 open reading frame, human C4orf19
ENSGALG00000016580	-0.411529	-0.96862	0.281546	0.598562	NO	SCARA5	scavenger receptor class A member 5
ENSGALG00000012025	-0.411446	3.58243	6.0868	0.0179018	NO	TA3	TALPID3
ENSGALG00000042222	-0.411368	3.22523	4.6515	0.0369622	NO	NA	NA
ENSGALG00000005287	-0.411359	0.275105	0.737806	0.395376	NO	ZBTB47	zinc finger and BTB domain containing 47
ENSGALG00000016823	-0.411126	3.90191	5.83575	0.0202611	NO	TFDP3	transcription factor Dp family member 3
ENSGALG00000034414	-0.410736	4.71182	7.7164	0.00822658	NO	SLU7	SLU7 homolog, splicing factor
ENSGALG00000017097	-0.41051	4.47436	4.85564	0.0332505	NO	MTIF3	mitochondrial translational initiation factor 3
ENSGALG00000004878	-0.41044	2.00843	2.61754	0.113384	NO	NA	NA
ENSGALG00000014217	-0.41034	2.78092	3.59628	0.0649952	NO	GUF1	GUF1 homolog, GTPase
ENSGALG00000003863	-0.410229	5.278	0.584276	0.449033	NO	P2RX7	purinergic receptor P2X 7
ENSGALG00000032313	-0.410085	1.46589	1.72207	0.196751	NO	KDELR3	KDEL endoplasmic reticulum protein retention receptor 3
ENSGALG00000000545	-0.410075	1.06849	0.9959	0.324179	NO	REN	renin
[truncated: 11,996 more rows]

## Sheet: down-regulation genes
	logFC	logCPM	F	PValue	diffexpressed	symbol
ENSGALG00000023819	-4.74513	-0.0140307	27.6673	4.89e-06	DOWN	LOC772158
ENSGALG00000023818	-4.01572	6.95691	31.003	1.8e-06	DOWN	HSPB9
ENSGALG00000005099	-3.90702	11.1837	11.0974	0.00184218	DOWN	ORM1
ENSGALG00000044026	-3.74827	8.93795	22.7676	2.35e-05	DOWN	SULT6B1L
ENSGALG00000009682	-3.18934	-0.333038	13.1983	0.000774541	DOWN	NA
ENSGALG00000011579	-2.9971	2.90613	8.33363	0.00619291	DOWN	NA
ENSGALG00000050544	-2.98763	-0.214134	6.62341	0.0137917	DOWN	NA
ENSGALG00000001697	-2.95531	7.66926	4.83956	0.0335277	DOWN	ITIH3
ENSGALG00000053961	-2.93625	-1.47683	11.5899	0.00180812	DOWN	NA
ENSGALG00000042963	-2.90401	1.25186	12.0699	0.00122693	DOWN	NA
ENSGALG00000053701	-2.83228	-0.262427	6.03512	0.0196586	DOWN	GPR179
ENSGALG00000053237	-2.80716	-0.901969	10.0924	0.00329959	DOWN	NA
ENSGALG00000032282	-2.57229	9.21461	20.103	5.83e-05	DOWN	CALB1
ENSGALG00000053560	-2.5513	-0.724587	10.0266	0.0029156	DOWN	FBXO16
ENSGALG00000008601	-2.53861	11.6147	11.8288	0.00135577	DOWN	AHSG
ENSGALG00000006158	-2.5163	-0.69217	10.313	0.00257544	DOWN	ACVR2B
ENSGALG00000028629	-2.48476	3.83279	5.54237	0.0248934	DOWN	TM4SF1a
ENSGALG00000045238	-2.43665	4.54082	15.3827	0.000328383	DOWN	LOC112530086
ENSGALG00000016397	-2.34636	-1.90694	6.27386	0.0163365	DOWN	SOX11
ENSGALG00000006320	-2.34291	2.60625	6.94276	0.0118361	DOWN	LOC101751878
ENSGALG00000019845	-2.33998	11.2152	16.7863	0.000193135	DOWN	AvBD9
ENSGALG00000005981	-2.33356	0.450973	7.82571	0.00782006	DOWN	GDF2
ENSGALG00000009268	-2.33304	11.315	14.149	0.000530468	DOWN	FGG
ENSGALG00000003361	-2.32961	-1.35283	7.56448	0.00882947	DOWN	TREMB1
ENSGALG00000004230	-2.17689	3.7837	5.09973	0.0293354	DOWN	LIPC
ENSGALG00000041782	-2.16515	-1.05348	7.24236	0.0102696	DOWN	NA
ENSGALG00000016196	-2.15847	2.95442	6.49742	0.0146561	DOWN	CBSL
ENSGALG00000034621	-2.13401	-1.89331	6.77675	0.0128127	DOWN	KCNIP4
ENSGALG00000052173	-2.13303	-0.0534554	6.46251	0.0149058	DOWN	NA
ENSGALG00000008646	-2.10804	8.11343	6.00371	0.0186481	DOWN	HRG
ENSGALG00000006443	-2.09745	3.27237	11.9611	0.00128341	DOWN	ART1L2
ENSGALG00000005458	-2.0963	-0.465314	7.55597	0.00886464	DOWN	RPL3L
ENSGALG00000039245	-2.09408	1.40084	5.40663	0.0265906	DOWN	STAB2
ENSGALG00000053708	-2.0784	2.91929	9.63826	0.00345482	DOWN	LOC107049796
ENSGALG00000039480	-2.06844	-1.36022	5.97316	0.0189309	DOWN	NA
ENSGALG00000030510	-2.0266	-1.83631	4.30251	0.0443974	DOWN	NA

## Sheet: up-regulated genes
	logFC	logCPM	F	PValue	diffexpressed	symbol
ENSGALG00000041258	2.00037	-0.884687	5.63164	0.0224264	UP	LOC101749201
ENSGALG00000051524	2.00477	0.583645	7.49427	0.00912388	UP	NA
ENSGALG00000036520	2.01443	-1.57383	6.08323	0.0192158	UP	NA
ENSGALG00000048288	2.03194	-1.53803	6.79833	0.012681	UP	NA
ENSGALG00000046177	2.06024	-1.55205	5.0929	0.0294378	UP	NA
ENSGALG00000014766	2.07281	4.26842	13.2731	0.000751605	UP	HAO2
ENSGALG00000051384	2.10101	-1.02624	5.33832	0.0259872	UP	NA
ENSGALG00000005256	2.13471	0.188474	11.7899	0.00137791	UP	EPHA4
ENSGALG00000049716	2.13842	4.40738	6.70544	0.0132584	UP	NA
ENSGALG00000005524	2.17004	2.87379	8.8425	0.00491941	UP	NTSR1
ENSGALG00000051414	2.19058	-1.51879	10.4254	0.00245371	UP	NA
ENSGALG00000049208	2.20911	4.87089	6.70666	0.0132506	UP	NA
ENSGALG00000051409	2.24662	0.551807	4.4461	0.0411569	UP	NA
ENSGALG00000049362	2.36301	0.371822	5.27945	0.0267731	UP	CHIR-B6
ENSGALG00000048362	2.40008	-1.59042	5.91268	0.0195044	UP	NA
ENSGALG00000012505	2.45064	0.0248271	11.3849	0.00163197	UP	LRFN5
ENSGALG00000010949	2.45629	-1.88788	7.2585	0.0111643	UP	GPNMB
ENSGALG00000015213	2.46453	-0.577106	9.15664	0.00427479	UP	TPPP2
ENSGALG00000019322	2.47689	-1.29625	5.76495	0.0209855	UP	TNFRSF13C
ENSGALG00000008599	2.52771	1.19376	13.5279	0.000678675	UP	LOC101747844
ENSGALG00000050921	2.53593	0.841453	4.40478	0.0420621	UP	NA
ENSGALG00000049809	2.61982	-1.55363	9.4761	0.00426016	UP	LOC107051698
ENSGALG00000011796	2.68284	1.93684	11.6426	0.00146507	UP	NA
ENSGALG00000036831	2.7274	6.95653	11.0981	0.00184167	UP	LOC101749846
ENSGALG00000053164	2.73281	-1.58848	5.35165	0.0258128	UP	NA
ENSGALG00000012748	2.78837	2.80573	5.95833	0.0203886	UP	ELOVL2
ENSGALG00000002325	2.79449	5.22458	5.29129	0.0281323	UP	NA
ENSGALG00000051300	2.8729	-1.06949	9.077	0.00504019	UP	NA
ENSGALG00000006341	2.87318	0.073578	7.39562	0.00955542	UP	SLC25A48
ENSGALG00000052371	2.91407	0.385491	14.1865	0.000522703	UP	MHCY2
ENSGALG00000005972	2.97684	-0.794931	14.7203	0.000555718	UP	KBTBD12
ENSGALG00000008121	3.07208	-0.223512	7.84808	0.00857909	UP	CYP17A1
ENSGALG00000046408	3.23125	-1.62456	7.35536	0.00973775	UP	RAG2
ENSGALG00000049181	3.41991	2.86379	45.1169	4.21e-08	UP	NA
ENSGALG00000016475	3.54903	5.14173	7.65156	0.00936046	UP	LINC00954
ENSGALG00000039687	3.66793	3.27823	8.36641	0.00610114	UP	NIPAL4
ENSGALG00000019719	3.71438	1.42641	9.31982	0.00454893	UP	KRT24
ENSGALG00000053074	4.12538	3.64597	10.4871	0.0023895	UP	NA
