# Supplementary material for: Integrated transcriptome analysis of jejunum and liver to identify key genes and pathways associated with body weight in chickens
Source: Sci Rep. 2026 Jan 27;16:3477. doi: 10.1038/s41598-025-34620-0 (PMC12847875; doi:10.1038/s41598-025-34620-0)
Supplement: Supplementary file 3 — Supplementary Material 3 [file 41598_2025_34620_MOESM3_ESM.xls]

## Sheet: Genes_at _FC2_Liver
Table S3: Differentially expressed genes (DEGs) analysis between the high weight (HW) and low weight (LW) groups in liver
	logFC	logCPM	F	PValue	symbol	DEG
ENSGALG00000008940	-7.26342	7.41708	49.5068	1.49273e-08	SPTBN5	DOWN
ENSGALG00000049923	-6.19981	-2.12359	19.1678	0.00012068	NA	DOWN
ENSGALG00000019061	-6.05952	-0.804417	16.234	0.000324613	MMP1	DOWN
ENSGALG00000010949	-5.64557	-1.88788	19.5488	0.000106624	GPNMB	DOWN
ENSGALG00000010413	-4.82455	-2.22009	13.3788	0.000910464	NGB	DOWN
ENSGALG00000055138	-4.63556	-1.83249	15.3315	0.000446211	NA	DOWN
ENSGALG00000000786	-4.44897	-0.483931	8.85441	0.00554092	CTSE	DOWN
ENSGALG00000000314	-4.33546	-1.06428	16.8289	0.000264173	NA	DOWN
ENSGALG00000033535	-4.20319	0.582677	14.4426	0.00061468	RGS16	DOWN
ENSGALG00000038192	-4.03124	-2.13688	14.7204	0.000424144	NA	DOWN
ENSGALG00000000451	-4.02642	-1.82155	14.7024	0.000559333	MEIG1	DOWN
ENSGALG00000054736	-4.02483	-0.254954	18.1567	0.000168475	NA	DOWN
ENSGALG00000042279	-3.98523	-1.18969	5.56578	0.0246129	CYP24A1	DOWN
ENSGALG00000052760	-3.97434	-1.90787	15.9474	0.000264753	ATOH7	DOWN
ENSGALG00000013085	-3.86255	-2.016	11.3312	0.0016692	PTPRO	DOWN
ENSGALG00000035557	-3.62729	-1.9057	4.73033	0.0371706	BARX1	DOWN
ENSGALG00000053507	-3.60499	1.13292	8.72927	0.00584577	ZFP2	DOWN
ENSGALG00000050544	-3.59781	-0.214134	6.6113	0.0138724	NA	DOWN
ENSGALG00000020402	-3.58551	-1.70284	14.6625	0.000433819	EFCAB11	DOWN
ENSGALG00000011722	-3.58548	-0.942936	13.1753	0.00098276	NA	DOWN
ENSGALG00000049869	-3.55692	-0.161792	8.4399	0.00662214	NA	DOWN
ENSGALG00000050835	-3.51781	-0.873568	10.0285	0.00291317	NA	DOWN
ENSGALG00000032415	-3.3017	-2.15652	9.82209	0.00368864	SEZ6L	DOWN
ENSGALG00000052931	-3.28504	-1.89968	7.47203	0.00921934	LOC427656	DOWN
ENSGALG00000053841	-3.20787	-1.51781	4.58952	0.0381767	NA	DOWN
ENSGALG00000029521	-3.13447	1.19412	2.76789	0.105981	SKOR1	NO
ENSGALG00000014264	-3.09077	-1.59987	7.654	0.00846873	NSUN7	DOWN
ENSGALG00000042963	-3.07197	1.25186	11.985	0.00127074	NA	DOWN
ENSGALG00000016945	-3.06853	-2.13923	8.02855	0.00712134	LECT1	DOWN
ENSGALG00000023818	-3.0479	6.95691	19.5922	6.97908e-05	HSPB9	DOWN
ENSGALG00000038946	-3.00503	-0.811144	11.0798	0.00185594	NA	DOWN
ENSGALG00000043582	-2.95401	2.53923	7.45239	0.0093045	LY6CLEL	DOWN
ENSGALG00000012783	-2.95034	-1.37786	2.6856	0.111099	MYBPC1	NO
ENSGALG00000019060	-2.94582	-1.2906	7.25168	0.0111987	MMP27	DOWN
ENSGALG00000026452	-2.94338	-0.124254	4.71608	0.0374385	MURC	DOWN
ENSGALG00000015140	-2.9403	-0.0230244	3.20813	0.0827792	DSC1	NO
ENSGALG00000049235	-2.84302	-2.1829	5.35715	0.0272403	NA	DOWN
ENSGALG00000045936	-2.83466	2.19869	8.00707	0.00719208	FAM83F	DOWN
ENSGALG00000050097	-2.77664	0.968599	10.0064	0.00294131	NA	DOWN
ENSGALG00000010983	-2.76766	-1.48378	7.09252	0.0120361	NPY	DOWN
ENSGALG00000054980	-2.74243	-1.01771	8.70818	0.00522589	NA	DOWN
ENSGALG00000005572	-2.67883	3.41632	15.3933	0.000327042	NOXO1	DOWN
ENSGALG00000051331	-2.67532	-0.524804	6.66728	0.0135037	NA	DOWN
ENSGALG00000053586	-2.6047	0.764924	9.88042	0.00310727	NA	DOWN
ENSGALG00000049040	-2.58661	-1.64884	7.67992	0.00836724	NA	DOWN
ENSGALG00000047872	-2.51747	-1.119	11.524	0.00153953	NA	DOWN
ENSGALG00000041258	-2.48162	-0.884687	11.5453	0.00152589	LOC101749201	DOWN
ENSGALG00000054648	-2.45819	-0.558067	3.34536	0.0746998	NA	NO
ENSGALG00000009640	-2.44505	-1.10863	7.52598	0.00898964	CHRM5	DOWN
ENSGALG00000031306	-2.44145	1.51131	20.7308	4.688e-05	BHLHA15	DOWN
ENSGALG00000037695	-2.43019	4.76886	4.73155	0.0371479	OSR2	DOWN
ENSGALG00000054964	-2.42282	2.67533	1.71173	0.200122	LOC428714	NO
ENSGALG00000047034	-2.41147	5.01552	9.04616	0.0044906	LOC107055470	DOWN
ENSGALG00000008444	-2.4047	0.451142	3.84151	0.058795	TUBAL3	NO
ENSGALG00000030546	-2.39224	-0.842898	2.39659	0.131478	CLEC19A	NO
ENSGALG00000011009	-2.3783	-1.86246	4.69588	0.0378217	SCN2A	DOWN
ENSGALG00000016301	-2.37807	-1.23837	5.11122	0.0307387	MLIP	DOWN
ENSGALG00000026888	-2.3769	-2.02099	10.4329	0.00244585	LOC112531992	DOWN
ENSGALG00000025729	-2.36957	-1.63907	7.10032	0.0218146	NA	DOWN
ENSGALG00000043076	-2.36033	-1.50838	6.78816	0.0127429	NA	DOWN
ENSGALG00000050206	-2.3492	-2.02036	8.84051	0.00492379	NA	DOWN
ENSGALG00000023824	-2.3377	-0.612053	7.94184	0.00741152	LIPML5	DOWN
ENSGALG00000014695	-2.33607	-0.551717	5.17557	0.0282231	CLCN1	DOWN
ENSGALG00000019690	-2.33345	1.95422	23.6619	1.74561e-05	WDR86	DOWN
ENSGALG00000042706	-2.2833	-0.0758004	7.91308	0.00751052	TMC2	DOWN
ENSGALG00000006644	-2.24142	-1.56297	4.6472	0.037045	ACSL6	DOWN
ENSGALG00000015237	-2.23819	-1.72417	4.78812	0.0344311	PPIL6	DOWN
ENSGALG00000028250	-2.20338	3.91153	11.7199	0.00141861	ANKRD22	DOWN
ENSGALG00000015366	-2.19586	4.90303	3.8798	0.0556754	MAT2L	NO
ENSGALG00000041222	-2.16454	3.90449	9.1932	0.00595332	CYP7A1	DOWN
ENSGALG00000032359	-2.1569	-2.17549	5.97404	0.0189226	NA	DOWN
ENSGALG00000015935	-2.14357	2.30224	11.5012	0.00155428	SMYD1	DOWN
ENSGALG00000051174	-2.13645	-2.01312	5.71763	0.0214852	NA	DOWN
ENSGALG00000000745	-2.10448	2.7482	1.23242	0.275247	SLC26A9	NO
ENSGALG00000011799	-2.09843	-1.898	4.76016	0.0349333	HEBP1	DOWN
ENSGALG00000013168	-2.09794	1.84254	4.25146	0.047453	IAPP	DOWN
ENSGALG00000034067	-2.05429	-1.20765	7.27393	0.010118	FMOD	DOWN
ENSGALG00000054390	-2.04383	-1.82568	5.06738	0.0298242	NA	DOWN
ENSGALG00000006217	-2.04159	1.36239	4.46181	0.0408184	S100B	DOWN
ENSGALG00000037390	-2.02344	-1.29712	5.07793	0.0296639	GPR83L	DOWN
ENSGALG00000025438	-2.0212	-1.43327	7.01313	0.0114465	MIR1600	DOWN
ENSGALG00000018291	-2.01202	-1.92051	6.13291	0.0175015	MIR30B	DOWN
ENSGALG00000016222	-2.01188	-0.73407	3.49293	0.0688118	NDP	NO
ENSGALG00000000507	-2.008	-0.95067	4.60623	0.0378451	CPNE7	DOWN
ENSGALG00000047182	-2.00557	0.624379	3.79418	0.0583242	ACHE	NO
ENSGALG00000033730	-1.99871	3.55512	27.5811	5.01649e-06	ACCS	NO
ENSGALG00000003114	-1.98678	-1.81434	4.03999	0.0510682	NA	NO
ENSGALG00000039480	-1.95095	-1.36022	4.65831	0.0368314	NA	NO
ENSGALG00000035332	-1.94453	-1.32459	4.3853	0.0424963	NA	NO
ENSGALG00000052470	-1.93848	-1.01195	9.26739	0.00406948	NA	NO
ENSGALG00000043848	-1.93638	-0.315291	5.25526	0.0271034	NA	NO
ENSGALG00000048209	-1.91317	-1.63272	7.04449	0.0112773	NA	NO
ENSGALG00000048648	-1.91135	-1.74701	2.85378	0.0987779	LOC107053690	NO
ENSGALG00000023819	-1.90492	-0.0140307	5.72783	0.0213764	LOC772158	NO
ENSGALG00000029532	-1.89546	-0.171178	3.96372	0.0532073	CXCL13L3	NO
ENSGALG00000014616	-1.88457	6.9038	8.40938	0.005983	MT3	NO
ENSGALG00000014845	-1.88375	-1.3076	5.30676	0.0264053	PLCXD3	NO
ENSGALG00000055005	-1.88246	-0.613579	7.55165	0.00888253	LOC107054924	NO
ENSGALG00000050874	-1.86501	-1.56907	4.56698	0.0386289	LOC101748265	NO
ENSGALG00000012290	-1.85463	-1.34867	3.85432	0.0564494	SOX10	NO
ENSGALG00000044975	-1.85434	4.28691	2.25	0.141303	KY	NO
ENSGALG00000051536	-1.8445	0.250937	5.78364	0.0207916	NA	NO
ENSGALG00000009787	-1.84359	3.89101	8.32469	0.00621822	CLRN3	NO
ENSGALG00000001383	-1.84332	2.20664	6.63624	0.0137068	HTR4	NO
ENSGALG00000046486	-1.8422	-1.44353	5.58328	0.0229752	NA	NO
ENSGALG00000050493	-1.83643	-0.0714534	3.70581	0.0612045	NA	NO
ENSGALG00000046861	-1.83323	0.477038	4.12517	0.0487906	NA	NO
ENSGALG00000032740	-1.8287	0.72638	3.28995	0.0770542	HOXB7	NO
ENSGALG00000003839	-1.82843	3.26194	13.5089	0.000683853	GRM2	NO
ENSGALG00000034279	-1.82247	-1.78139	3.08903	0.0863127	LOC101751443	NO
ENSGALG00000047172	-1.82247	-1.83864	4.68814	0.036264	NA	NO
ENSGALG00000008733	-1.7859	2.4523	18.956	8.74898e-05	LPAR3	NO
ENSGALG00000005754	-1.77499	-1.52744	7.31258	0.00993557	NA	NO
ENSGALG00000003323	-1.77399	6.93039	37.3574	3.03629e-07	NECAB2	NO
ENSGALG00000019211	-1.76955	3.15794	13.2696	0.000752666	MAEL	NO
ENSGALG00000050038	-1.76923	-2.06095	3.85217	0.0565153	NA	NO
ENSGALG00000006964	-1.76207	-1.25144	5.05321	0.0300411	SDR42E2	NO
ENSGALG00000026297	-1.75733	-2.35872	2.77111	0.103631	MMP3	NO
ENSGALG00000005506	-1.75258	1.27305	9.16063	0.0042672	HESX1	NO
ENSGALG00000013743	-1.75214	8.22015	4.40525	0.0420516	ENPP7	NO
ENSGALG00000010859	-1.75049	-1.64047	3.13197	0.084234	EPGN	NO
ENSGALG00000006662	-1.75013	-1.43351	2.51501	0.120477	BPIFB3	NO
ENSGALG00000030206	-1.7498	-1.90444	5.30081	0.026485	NA	NO
ENSGALG00000050406	-1.74576	-1.10171	6.08942	0.0178787	NA	NO
ENSGALG00000009027	-1.7346	-1.19675	3.50963	0.0681783	ST6GALNAC3	NO
ENSGALG00000052050	-1.72106	-1.94441	3.90446	0.0549371	NA	NO
ENSGALG00000044817	-1.72061	1.29183	3.48047	0.0692882	NA	NO
ENSGALG00000001483	-1.71012	4.09566	22.5159	2.5532e-05	LOC419409	NO
ENSGALG00000036908	-1.70004	-1.86431	3.46685	0.0698135	LOC107053803	NO
ENSGALG00000033148	-1.69915	-1.01597	4.08291	0.0499064	NA	NO
ENSGALG00000012997	-1.69652	-1.58083	2.7467	0.107273	DNAH5	NO
ENSGALG00000010865	-1.6881	-1.24662	3.72981	0.104845	TMEM196	NO
ENSGALG00000049006	-1.6878	-1.15227	3.82083	0.104845	NA	NO
ENSGALG00000007515	-1.68775	-0.668978	1.64583	0.208783	SFRP5	NO
ENSGALG00000008080	-1.68702	-0.895168	1.36076	0.252064	C1QTNF4	NO
ENSGALG00000037875	-1.68441	0.203224	2.35966	0.134383	RBP1	NO
ENSGALG00000050250	-1.67157	-0.703835	2.38947	0.129866	HIST1H4D	NO
ENSGALG00000045878	-1.65196	2.1174	6.95504	0.0117671	LOC415939	NO
ENSGALG00000023454	-1.65085	2.05275	24.3438	1.39702e-05	C9ORF152	NO
ENSGALG00000051550	-1.63017	0.130566	6.72873	0.0131111	NA	NO
ENSGALG00000013422	-1.62659	-1.11029	4.49169	0.0401829	RHNO1	NO
ENSGALG00000006776	-1.62637	0.168991	12.5854	0.000992899	KLHDC8B	NO
ENSGALG00000037051	-1.6231	3.13663	5.95211	0.0191284	LOC107057195	NO
ENSGALG00000050292	-1.62119	5.68248	2.8978	0.0962988	NA	NO
ENSGALG00000055124	-1.6155	-0.923859	5.52636	0.0236398	NA	NO
ENSGALG00000003527	-1.61162	5.31764	91.8532	5.21273e-12	ARRDC2	NO
ENSGALG00000011275	-1.60339	0.624523	6.02764	0.0184298	DEPDC1	NO
ENSGALG00000008950	-1.59671	0.775639	5.41854	0.0249563	EHD4	NO
ENSGALG00000030907	-1.5938	0.366129	6.02534	0.0184507	CSF3	NO
ENSGALG00000004394	-1.58617	-0.603018	4.6179	0.0376153	PCBP3	NO
ENSGALG00000054083	-1.58538	0.255935	12.0669	0.00122844	HIST1H2A4	NO
ENSGALG00000025680	-1.57667	-1.93118	4.53507	0.0392795	NA	NO
ENSGALG00000052610	-1.57492	2.95689	8.06928	0.00698924	NA	NO
ENSGALG00000005303	-1.57489	-1.76344	3.64672	0.0632182	NA	NO
ENSGALG00000052766	-1.56824	-1.54219	1.72721	0.196098	NA	NO
ENSGALG00000039919	-1.56598	0.930776	5.84829	0.0201356	NA	NO
ENSGALG00000053921	-1.56032	2.74683	6.2637	0.0164176	LOC112532140	NO
ENSGALG00000040371	-1.56028	4.10241	19.728	6.65277e-05	NA	NO
ENSGALG00000033051	-1.55921	4.33713	18.3122	0.000110278	CAMK1D	NO
ENSGALG00000053914	-1.55185	0.0624357	2.8695	0.0978843	SLC16A13	NO
ENSGALG00000009560	-1.54754	6.63449	16.8803	0.000186488	MSMO1	NO
ENSGALG00000051829	-1.535	-0.932225	4.11609	0.0490279	NA	NO
ENSGALG00000054572	-1.5323	0.45474	8.38756	0.00604267	NA	NO
ENSGALG00000049406	-1.53176	-1.75833	3.89141	0.0553266	NA	NO
ENSGALG00000006670	-1.51629	4.61622	16.3115	0.000230721	PPP1R3C	NO
ENSGALG00000041461	-1.51463	3.22254	2.70366	0.107792	DNMT3B	NO
ENSGALG00000036915	-1.51162	3.69772	16.0167	0.000257885	SQLE	NO
ENSGALG00000003980	-1.50655	-0.712365	1.69203	0.200623	IQCA1	NO
ENSGALG00000051367	-1.50156	1.124	9.49336	0.00368235	NA	NO
ENSGALG00000051055	-1.49557	-1.19219	4.53907	0.0391972	LOC107050884	NO
ENSGALG00000046616	-1.49368	1.57726	6.51534	0.0145297	CHGB	NO
ENSGALG00000000048	-1.49227	0.0427432	6.93089	0.0119033	LOC776719	NO
ENSGALG00000053871	-1.48879	-1.81649	2.91177	0.0955267	NA	NO
ENSGALG00000033589	-1.4884	-1.84031	2.87802	0.0974036	SYN3	NO
ENSGALG00000027483	-1.4862	6.47706	18.054	0.000121107	GLRX	NO
ENSGALG00000002319	-1.4852	-1.87693	3.27285	0.0777972	TEKT2	NO
ENSGALG00000035783	-1.48377	-0.916445	2.84784	0.0991176	NA	NO
ENSGALG00000051039	-1.47965	-2.02161	2.17516	0.14792	NA	NO
ENSGALG00000006241	-1.47722	-1.68436	3.25075	0.0787697	TUBA3E	NO
ENSGALG00000043916	-1.47498	-1.14911	2.11323	0.15367	NOBOX	NO
ENSGALG00000005448	-1.45836	-1.88069	2.28508	0.13832	MYL3	NO
ENSGALG00000003647	-1.45682	2.5263	1.27551	0.265323	SLC13A2	NO
ENSGALG00000054612	-1.44493	-1.21252	3.20023	0.0810436	NA	NO
ENSGALG00000039322	-1.44493	1.57727	13.3235	0.000736535	DDR2	NO
ENSGALG00000051980	-1.43157	-0.628994	3.90418	0.0549457	NA	NO
ENSGALG00000018534	-1.43038	3.59484	2.11159	0.153825	AQP7	NO
ENSGALG00000043209	-1.42978	-0.473169	7.26367	0.010167	ADGRB2	NO
ENSGALG00000026214	-1.42864	-1.9727	2.37893	0.130693	LRTM2	NO
ENSGALG00000027786	-1.42697	3.88904	9.26848	0.00406751	SOCS3	NO
ENSGALG00000054249	-1.42471	-0.86098	9.3175	0.00398004	NA	NO
ENSGALG00000048625	-1.42352	0.846589	4.49732	0.0400644	NA	NO
ENSGALG00000028880	-1.42231	6.27509	31.6323	1.49479e-06	FDPS	NO
ENSGALG00000010798	-1.42028	4.09156	18.458	0.00010462	DHCR24	NO
ENSGALG00000001883	-1.41935	2.71855	9.42967	0.00378733	ST6GALNAC2	NO
ENSGALG00000047463	-1.41777	-1.60832	3.50681	0.068285	NA	NO
ENSGALG00000031520	-1.41365	0.035699	5.15519	0.0285174	LOC769223	NO
ENSGALG00000050350	-1.40898	0.177841	12.3527	0.00109208	HIST1H2B7	NO
ENSGALG00000036520	-1.40257	-1.57383	3.46742	0.0718349	NA	NO
ENSGALG00000036297	-1.39798	-0.625507	5.22667	0.0274994	ABHD8	NO
ENSGALG00000033411	-1.38295	-0.643024	1.79171	0.188119	LOC100859549	NO
ENSGALG00000052271	-1.3746	0.752806	7.16336	0.0106599	SLC23A3	NO
ENSGALG00000039312	-1.37436	1.82067	2.40863	0.12838	NA	NO
ENSGALG00000039634	-1.37431	-0.579231	2.33479	0.134217	KRT80	NO
ENSGALG00000050543	-1.36877	-1.24821	2.39951	0.129085	NA	NO
ENSGALG00000015305	-1.36659	-1.81659	3.21589	0.0803308	NR2E1	NO
ENSGALG00000021884	-1.36524	1.35672	2.42978	0.126763	LOC420107	NO
ENSGALG00000051524	-1.36149	0.583645	6.46823	0.0148646	NA	NO
ENSGALG00000010020	-1.36008	2.66112	24.6658	1.25862e-05	TTC7A	NO
ENSGALG00000050394	-1.35979	-1.62857	2.77407	0.103453	NA	NO
ENSGALG00000036836	-1.3588	2.05548	4.51319	0.0397324	SOSTDC1	NO
ENSGALG00000019352	-1.35625	4.53299	3.58298	0.065473	NA	NO
ENSGALG00000017857	-1.35138	-0.564413	8.21997	0.00652276	LOC112532465	NO
ENSGALG00000029329	-1.34837	-1.70405	1.72685	0.196144	POU3F4	NO
ENSGALG00000004167	-1.33948	-1.29246	3.70015	0.0613942	SRGN	NO
ENSGALG00000002789	-1.33703	-0.5821	3.60054	0.064843	MAP2	NO
ENSGALG00000016788	-1.33624	-0.401887	6.89858	0.012088	IL18RAP	NO
ENSGALG00000021627	-1.33476	9.3929	5.04105	0.0302286	IFI27L2	NO
ENSGALG00000031375	-1.33329	0.0758104	11.3492	0.00165664	CHST7	NO
ENSGALG00000030793	-1.33273	0.671334	6.84503	0.012401	KCNE2	NO
ENSGALG00000051419	-1.32667	2.21406	1.15154	0.289525	NA	NO
ENSGALG00000032598	-1.32447	8.47373	10.3289	0.00255783	MYO1A	NO
ENSGALG00000043256	-1.31482	-0.0610144	4.30293	0.0443875	LOC422609	NO
ENSGALG00000050125	-1.31342	-0.442142	3.58823	0.065284	NA	NO
ENSGALG00000009431	-1.31282	-1.32022	3.36211	0.0740042	PLEKHD1	NO
ENSGALG00000050465	-1.31061	-0.274289	9.25297	0.00409561	NA	NO
ENSGALG00000049530	-1.31042	-0.625846	4.63582	0.0372653	NA	NO
ENSGALG00000002646	-1.3094	-1.85076	2.66234	0.110435	FAM171B	NO
ENSGALG00000047535	-1.30509	-1.34274	2.39756	0.129237	LOC107048987	NO
ENSGALG00000051325	-1.30451	-1.17867	6.70283	0.013275	HIST2H3A	NO
ENSGALG00000028451	-1.30419	10.8559	8.05562	0.00703325	MT4	NO
ENSGALG00000036346	-1.3039	0.0760238	7.26682	0.0101519	AMH	NO
ENSGALG00000032545	-1.30215	-2.16039	1.71991	0.197026	NKX6-1	NO
ENSGALG00000049809	-1.29984	-1.55363	3.21607	0.0824171	LOC107051698	NO
ENSGALG00000028830	-1.29807	0.762583	5.38115	0.0254312	CFAP73	NO
ENSGALG00000005996	-1.29729	-1.92305	1.86812	0.179164	NA	NO
ENSGALG00000049241	-1.29714	-1.40573	2.69123	0.108579	HR	NO
ENSGALG00000031590	-1.2966	0.386441	8.10207	0.0068848	B3GAT2	NO
ENSGALG00000049115	-1.29605	-1.55094	1.27288	0.265808	NA	NO
ENSGALG00000052041	-1.2927	-1.81101	1.18603	0.282514	NA	NO
ENSGALG00000048205	-1.28823	5.1474	21.6204	3.45486e-05	LOC100857622	NO
ENSGALG00000009861	-1.28703	-1.36375	2.03635	0.161176	RD3	NO
ENSGALG00000007311	-1.28593	6.64263	18.2269	0.000113739	CLDN2	NO
ENSGALG00000007594	-1.27952	-1.20569	2.46848	0.123863	ASB12	NO
ENSGALG00000003345	-1.27625	3.89306	10.7011	0.00218021	PIBPPDD4L	NO
ENSGALG00000013598	-1.27301	1.59319	3.91371	0.0546632	SCGN	NO
ENSGALG00000048020	-1.26663	-1.77286	2.17993	0.147487	LOC107050518	NO
ENSGALG00000043506	-1.26279	-1.61238	2.41584	0.127826	NMB	NO
ENSGALG00000034438	-1.26195	-0.669677	2.68392	0.109046	P3H3	NO
ENSGALG00000007174	-1.25487	0.668971	3.45497	0.0702753	TNFSF15	NO
ENSGALG00000037322	-1.24929	0.962153	11.8151	0.00136353	HIST1H46	NO
ENSGALG00000009392	-1.24921	2.35271	15.8442	0.00027533	TLR5	NO
ENSGALG00000030908	-1.24282	-0.449636	3.2378	0.0793457	ATP2B2	NO
ENSGALG00000053536	-1.22913	-0.0434123	7.37158	0.00966383	NA	NO
ENSGALG00000047734	-1.2286	-1.58314	3.68871	0.0617799	NA	NO
ENSGALG00000006198	-1.22345	5.3853	23.3504	1.93427e-05	LSS	NO
ENSGALG00000004687	-1.22328	0.411511	4.98036	0.0311835	CENPP	NO
ENSGALG00000010533	-1.21493	-1.85858	1.4445	0.236333	ELAVL4	NO
ENSGALG00000050750	-1.20992	-1.37278	2.10394	0.154554	NRN1L	NO
ENSGALG00000053735	-1.20963	-1.34642	2.20118	0.145579	NA	NO
ENSGALG00000049549	-1.20723	-1.38405	2.22782	0.143227	NA	NO
ENSGALG00000052514	-1.20625	8.95687	3.64169	0.0633929	LOC107055361	NO
ENSGALG00000051033	-1.20515	-0.474985	5.38505	0.0253813	NA	NO
ENSGALG00000008141	-1.20509	0.873064	3.6192	0.0641807	NA	NO
ENSGALG00000046649	-1.20437	1.68057	17.8145	0.00013215	DCDC2B	NO
ENSGALG00000012691	-1.20421	0.492948	9.64549	0.00344388	ALDH1L2	NO
ENSGALG00000014501	-1.20389	0.100153	3.77905	0.0588064	FGFBP2	NO
ENSGALG00000050118	-1.20268	-0.88678	5.38314	0.0254057	NA	NO
ENSGALG00000041437	-1.19947	-1.10916	1.48762	0.229581	FAM155B	NO
ENSGALG00000051558	-1.19792	-1.13097	2.85186	0.0988872	NA	NO
ENSGALG00000032723	-1.19696	0.542198	5.16677	0.0283497	ANKRD13B	NO
ENSGALG00000020827	-1.19668	-1.13741	1.51453	0.225488	ATP13A4	NO
ENSGALG00000006565	-1.18934	5.6402	6.87166	0.0122443	GGT2	NO
ENSGALG00000034615	-1.18766	3.51479	9.41376	0.00381405	ANO8	NO
ENSGALG00000020575	-1.17893	1.73725	6.85913	0.0123177	ERMN	NO
ENSGALG00000005797	-1.17809	-1.33733	1.83057	0.1835	COL20A1	NO
ENSGALG00000052494	-1.17233	-1.85963	1.3288	0.255719	C4H4ORF50	NO
ENSGALG00000051795	-1.16685	-1.70981	2.11606	0.153401	NA	NO
ENSGALG00000048929	-1.16353	-0.353089	3.81322	0.0577232	NA	NO
ENSGALG00000000558	-1.16155	-0.300148	2.52606	0.119688	SLC1A6	NO
ENSGALG00000047577	-1.16056	-0.321583	3.05945	0.087778	NA	NO
ENSGALG00000042148	-1.16017	7.85218	9.0026	0.00457886	FKBP5	NO
ENSGALG00000007493	-1.15321	3.97717	12.8678	0.000885135	NSDHL	NO
ENSGALG00000051777	-1.15267	-1.29514	2.68068	0.109253	NA	NO
ENSGALG00000050298	-1.1517	-1.49625	1.92935	0.172354	NA	NO
ENSGALG00000018700	-1.15114	2.54081	27.02	5.96819e-06	PLPP7	NO
ENSGALG00000002563	-1.14943	-1.75018	2.59425	0.114952	TPM4	NO
ENSGALG00000034716	-1.14595	0.688286	4.10224	0.0493924	HEY2	NO
ENSGALG00000011235	-1.14358	-1.5288	2.12387	0.152663	GALNT15	NO
ENSGALG00000053244	-1.14273	-0.550363	6.30475	0.0160924	LOC101751955	NO
ENSGALG00000051011	-1.14099	0.852038	7.99496	0.0072323	NA	NO
ENSGALG00000052516	-1.14088	-1.79639	1.04468	0.31275	NA	NO
ENSGALG00000005253	-1.13972	0.464362	5.93339	0.0193059	C1QTNF8	NO
ENSGALG00000047800	-1.13553	-1.24988	1.88799	0.17692	NA	NO
ENSGALG00000051202	-1.12888	-0.969883	2.71878	0.106843	LOC107052453	NO
ENSGALG00000031863	-1.12819	-0.604587	6.25904	0.0164549	NA	NO
ENSGALG00000036896	-1.12751	-1.90563	1.8132	0.185548	CFAP43	NO
ENSGALG00000045705	-1.12654	1.81911	17.4731	0.000149768	H2AFX	NO
ENSGALG00000001862	-1.12468	0.876887	3.6863	0.0618613	ST6GALNAC1	NO
ENSGALG00000000249	-1.12416	-0.826425	2.12012	0.153017	GH	NO
ENSGALG00000005360	-1.12306	5.12526	2.71618	0.107005	CA4	NO
ENSGALG00000028760	-1.12101	0.0832232	4.70899	0.0358732	MIR6652	NO
ENSGALG00000027517	-1.11752	2.78425	9.60437	0.00350666	MIR3064	NO
ENSGALG00000030510	-1.11481	-1.83631	1.34011	0.253738	NA	NO
ENSGALG00000040320	-1.11134	-1.91789	1.50484	0.251469	HOXB8	NO
ENSGALG00000002555	-1.10939	-0.478566	2.54709	0.118205	RET	NO
ENSGALG00000051512	-1.10634	0.216585	2.24075	0.142102	NA	NO
ENSGALG00000004665	-1.10329	-0.17311	1.3574	0.250746	KPNA7	NO
ENSGALG00000023904	-1.10303	0.869569	6.1057	0.0177365	FIBIN	NO
ENSGALG00000032672	-1.09944	-2.02787	1.75414	0.251469	KRT5	NO
ENSGALG00000005672	-1.09919	-0.427747	0.809492	0.373543	SLC6A7	NO
ENSGALG00000047914	-1.09882	1.6467	6.61829	0.0138257	NA	NO
ENSGALG00000027571	-1.0982	2.74581	9.16882	0.00425168	HIST1H2B7L2	NO
ENSGALG00000044735	-1.09676	-1.25321	2.26764	0.139794	LOC771972	NO
ENSGALG00000003285	-1.09485	8.1968	8.093	0.00691352	CDHR2	NO
ENSGALG00000053886	-1.09285	3.58361	3.01621	0.0899712	NA	NO
ENSGALG00000034512	-1.09215	1.50895	10.9084	0.00199585	NA	NO
ENSGALG00000052176	-1.08889	-1.91722	1.57416	0.216733	NA	NO
ENSGALG00000024621	-1.08882	-1.70274	2.05132	0.159681	LOC112530791	NO
ENSGALG00000016299	-1.08656	-1.40328	0.944587	0.33682	FAM83B	NO
ENSGALG00000044592	-1.08628	5.71709	1.78315	0.189155	NA	NO
ENSGALG00000000417	-1.08376	0.772272	6.97349	0.0116643	SLC16A4	NO
ENSGALG00000047464	-1.08367	-0.849498	2.30339	0.136792	NA	NO
ENSGALG00000043861	-1.08288	-1.58296	1.82663	0.183962	IQCM	NO
ENSGALG00000044874	-1.08008	2.17546	7.895	0.00757348	TNFRSF14	NO
ENSGALG00000008188	-1.07911	1.33121	3.41726	0.0717639	TRIM36	NO
ENSGALG00000037166	-1.07904	-1.19363	1.57294	0.216909	LOC101752158	NO
ENSGALG00000049947	-1.07871	2.13559	2.52927	0.119461	NA	NO
ENSGALG00000027716	-1.07833	3.88871	4.8746	0.0329269	SAA	NO
ENSGALG00000050887	-1.07437	-1.04235	3.88282	0.0555842	LOC107050029	NO
ENSGALG00000030245	-1.07307	-0.405968	2.60224	0.114411	NA	NO
ENSGALG00000012111	-1.07267	6.9309	14.2435	0.000511113	TMEM37	NO
ENSGALG00000004106	-1.0693	4.48058	14.5967	0.000445083	DHCR7	NO
ENSGALG00000010741	-1.06521	-1.03244	1.25638	0.268882	MAP1LC3C	NO
ENSGALG00000042365	-1.06284	2.58064	9.04875	0.00448542	CARD10	NO
ENSGALG00000004376	-1.06041	-1.50307	1.58879	0.214651	KCNJ2	NO
ENSGALG00000025541	-1.05632	0.595441	3.94782	0.0536656	LOC112532241	NO
ENSGALG00000025681	-1.0563	-1.16688	2.56411	0.251469	LOC112531996	NO
ENSGALG00000054032	-1.05425	-1.01702	2.71543	0.107052	NA	NO
ENSGALG00000011549	-1.05264	-1.5467	2.55584	0.117593	ANKS1B	NO
ENSGALG00000049264	-1.05153	-0.973232	5.51279	0.0238013	NA	NO
ENSGALG00000032750	-1.04968	-0.482695	1.92134	0.173228	CELSR2	NO
ENSGALG00000027064	-1.04943	-1.2177	3.41637	0.0717995	HIST2H3A	NO
ENSGALG00000040585	-1.04904	-1.51329	1.90455	0.175076	NA	NO
ENSGALG00000027355	-1.04832	-2.1666	1.5744	0.340967	NA	NO
ENSGALG00000029540	-1.04782	-0.509312	1.44978	0.235493	MMRN2	NO
ENSGALG00000030585	-1.04492	2.06934	11.8576	0.00133965	UBXN2B	NO
ENSGALG00000031982	-1.04379	5.8271	12.9071	0.000871165	SDF2L1	NO
ENSGALG00000051625	-1.04168	2.79345	13.5463	0.000673711	NA	NO
ENSGALG00000019514	-1.04073	6.76349	17.4079	0.000153404	CNDP2	NO
ENSGALG00000002766	-1.04056	0.413228	2.19915	0.14576	MLKL	NO
ENSGALG00000006854	-1.03967	-0.598001	2.01256	0.163585	NEURL2	NO
ENSGALG00000010950	-1.03669	-1.26893	2.46021	0.124476	PPP4R4	NO
ENSGALG00000027982	-1.03605	4.12042	1.35175	0.251718	LOC100859837	NO
ENSGALG00000052237	-1.03492	-1.93209	1.10309	0.340967	LOC101750644	NO
ENSGALG00000013722	-1.03089	5.61219	13.3241	0.000736353	SEMA3B	NO
ENSGALG00000028214	-1.02723	3.1559	3.09735	0.0859056	OTOP3	NO
ENSGALG00000042782	-1.02689	-0.856747	1.97229	0.167762	NA	NO
ENSGALG00000018977	-1.02596	-1.20875	0.629463	0.432136	PLA2G2E	NO
ENSGALG00000052306	-1.02378	5.58058	2.70217	0.107886	NA	NO
ENSGALG00000005739	-1.02321	4.00695	2.65	0.111238	SCD	NO
ENSGALG00000044472	-1.0219	0.318406	2.02122	0.162703	NA	NO
ENSGALG00000039022	-1.02092	-1.30607	1.74214	0.194216	PDE1B	NO
ENSGALG00000009365	-1.01939	5.77805	9.41301	0.00381531	CYP51A1	NO
ENSGALG00000011141	-1.01767	-0.111458	2.51061	0.120793	ITGB6	NO
ENSGALG00000052784	-1.01737	-0.670858	3.27002	0.0779209	BBS12	NO
ENSGALG00000013948	-1.01162	-0.498347	2.47377	0.123473	RASL11B	NO
ENSGALG00000014973	-1.01153	1.36177	4.79829	0.0342505	GPR156	NO
ENSGALG00000004309	-1.00921	-1.46093	1.73041	0.195693	GDAP1L1	NO
ENSGALG00000012004	-1.00745	-1.95755	1.36314	0.249763	PRSS12	NO
ENSGALG00000021938	-1.00304	-1.5292	2.00179	0.16469	LOC112531988	NO
ENSGALG00000030689	-1.00296	-0.369697	3.08912	0.0863084	NA	NO
ENSGALG00000039171	-1.00232	-0.09312	3.04136	0.088688	RAD52	NO
ENSGALG00000017819	-1.00082	-1.18688	3.76147	0.0593723	LOC112533226	NO
ENSGALG00000015244	-0.999142	-0.643318	2.7455	0.105189	TBX19	NO
ENSGALG00000012293	-0.99697	-1.34431	1.73543	0.195059	C22orf23	NO
ENSGALG00000051860	-0.996935	1.41574	4.72841	0.0355134	NA	NO
ENSGALG00000035052	-0.995363	0.111347	0.841936	0.364228	BMP3	NO
ENSGALG00000014624	-0.994602	-0.631695	2.91918	0.0951201	CERS3	NO
ENSGALG00000048241	-0.993853	0.65194	1.24781	0.289909	INSM1	NO
ENSGALG00000003003	-0.993586	3.72632	3.81031	0.0578146	CCL20	NO
ENSGALG00000050751	-0.993576	0.0989871	0.903898	0.347329	NA	NO
ENSGALG00000006508	-0.990193	-1.97314	0.921056	0.342843	FGF13	NO
ENSGALG00000003099	-0.989485	-1.48685	2.1072	0.154243	PCTP	NO
ENSGALG00000004514	-0.98846	-0.827109	2.02453	0.162367	PDE6G	NO
ENSGALG00000047805	-0.986492	-1.71516	1.77753	0.18984	NA	NO
ENSGALG00000003362	-0.986221	5.47952	7.8641	0.0076824	ACSS2	NO
ENSGALG00000004518	-0.982422	9.33286	5.4109	0.0250525	BHMT2	NO
ENSGALG00000007070	-0.97958	0.870199	4.04681	0.0508816	NA	NO
ENSGALG00000002473	-0.977927	3.77559	13.3819	0.000719483	NA	NO
ENSGALG00000003567	-0.977772	-0.126907	1.33614	0.254431	FNDC5	NO
ENSGALG00000042153	-0.97463	2.43207	3.7225	0.0606487	APC2	NO
ENSGALG00000042686	-0.974306	-0.799245	0.92144	0.342744	FOXD3	NO
ENSGALG00000002150	-0.973588	-0.673285	2.2594	0.140496	CPEB1	NO
ENSGALG00000050392	-0.9732	-1.76504	1.85685	0.180453	NA	NO
ENSGALG00000010110	-0.970213	4.49513	22.4235	2.63357e-05	TMEM53	NO
ENSGALG00000046049	-0.968658	1.54777	7.00747	0.0114774	NA	NO
ENSGALG00000015722	-0.967825	0.626822	4.38929	0.0424069	TMED11	NO
ENSGALG00000012735	-0.967352	-0.591043	2.31812	0.135577	EDN1	NO
ENSGALG00000052894	-0.966528	0.744	8.28756	0.00632443	NA	NO
ENSGALG00000011281	-0.965564	0.552081	3.22933	0.0797251	SGO1	NO
ENSGALG00000047795	-0.963385	-1.3204	1.27092	0.26617	NA	NO
ENSGALG00000052300	-0.960539	4.73306	8.35504	0.00613279	NA	NO
ENSGALG00000037493	-0.96	-0.261357	2.56362	0.117052	NA	NO
ENSGALG00000037002	-0.959986	-0.963225	2.19749	0.145908	LOC112533525	NO
ENSGALG00000050167	-0.959766	-1.05631	1.55106	0.220075	NA	NO
ENSGALG00000050906	-0.959579	-0.32613	4.33288	0.0436895	NA	NO
ENSGALG00000012544	-0.958725	2.00562	1.13157	0.293687	NA	NO
ENSGALG00000002496	-0.957813	0.130681	2.19131	0.146462	SFTPA1	NO
ENSGALG00000047845	-0.957532	0.29527	3.36432	0.073913	NA	NO
ENSGALG00000036627	-0.954593	0.11832	4.36841	0.0428769	CXCR1	NO
ENSGALG00000046749	-0.95428	-0.171521	2.98722	0.0914756	NA	NO
ENSGALG00000043903	-0.952508	2.39272	5.72943	0.0213594	NA	NO
ENSGALG00000032645	-0.952327	2.25696	9.25521	0.00409152	HIST1H2A4	NO
ENSGALG00000040447	-0.949705	1.34146	2.33581	0.134134	CDCP1	NO
ENSGALG00000003978	-0.949439	-1.18545	2.17004	0.148386	CIB3	NO
ENSGALG00000052574	-0.949194	1.41735	2.05308	0.159506	NA	NO
ENSGALG00000054578	-0.948487	0.704657	6.08294	0.0179357	NA	NO
ENSGALG00000048996	-0.945141	-0.973894	2.54815	0.11813	NA	NO
ENSGALG00000001177	-0.944456	2.51601	3.33462	0.0751498	CD34	NO
ENSGALG00000009538	-0.943668	2.6187	15.8688	0.000272767	RDH11	NO
ENSGALG00000049762	-0.943077	-0.777674	3.32065	0.0757396	NA	NO
ENSGALG00000048204	-0.942926	-1.69355	1.50925	0.226284	NA	NO
ENSGALG00000011391	-0.94194	6.12573	11.9954	0.00126529	AMN	NO
ENSGALG00000035768	-0.937773	5.84492	30.2753	2.22403e-06	SCAP	NO
ENSGALG00000048316	-0.937705	-1.31277	1.79614	0.187585	NA	NO
ENSGALG00000004059	-0.937402	-0.970261	2.70198	0.107898	LRRC49	NO
ENSGALG00000038000	-0.934867	2.70703	12.8316	0.000898237	CX3CR1	NO
ENSGALG00000023780	-0.93272	0.445329	3.13354	0.084159	TREMB2	NO
ENSGALG00000044889	-0.931183	5.80259	15.7825	0.000281858	FYB2	NO
ENSGALG00000042168	-0.928645	-0.0221308	2.41203	0.128118	LOC100859636	NO
ENSGALG00000006525	-0.92817	0.353464	1.82396	0.184276	NCAPG2	NO
ENSGALG00000005043	-0.927776	2.88225	3.65666	0.0628744	NA	NO
ENSGALG00000047414	-0.927084	-1.07455	1.78453	0.188987	NA	NO
ENSGALG00000002503	-0.926188	1.22956	3.23879	0.0793012	SFTPA2	NO
ENSGALG00000035153	-0.925243	-0.559707	3.00438	0.0905817	STX3	NO
ENSGALG00000021230	-0.92483	-1.12419	1.51242	0.225804	EPB42	NO
ENSGALG00000036725	-0.922421	-0.594175	2.10705	0.154258	ASCL3	NO
ENSGALG00000054893	-0.922062	-0.219097	3.07685	0.0869125	NA	NO
ENSGALG00000040855	-0.921723	4.49258	6.54818	0.0143011	PTPRR	NO
ENSGALG00000053859	-0.920567	0.528311	2.30852	0.136368	NA	NO
ENSGALG00000035117	-0.918956	0.535199	5.40701	0.0251017	NA	NO
ENSGALG00000053628	-0.918458	-1.41841	1.29872	0.261084	NA	NO
ENSGALG00000010873	-0.91555	-1.63283	1.55851	0.218989	LOC772005	NO
ENSGALG00000012074	-0.914445	1.23898	6.23049	0.0166858	ALPK1	NO
ENSGALG00000050440	-0.912519	5.86687	5.85604	0.0200585	APOF	NO
ENSGALG00000005411	-0.911042	-1.03513	2.71021	0.10738	MEIOB	NO
ENSGALG00000042748	-0.910041	0.571304	3.42611	0.0714113	LOC425940	NO
ENSGALG00000013655	-0.908919	-1.73421	1.73263	0.195413	ZDHHC2	NO
ENSGALG00000004794	-0.908555	0.629554	4.92711	0.0320485	H2AFY2	NO
ENSGALG00000031597	-0.907613	4.43865	2.79041	0.102474	HBAD	NO
ENSGALG00000046262	-0.906275	-1.37978	0.76582	0.386629	CCDC60	NO
ENSGALG00000005099	-0.905597	11.1837	2.02747	0.16207	ORM1	NO
ENSGALG00000013672	-0.904472	2.22241	6.91287	0.0120059	TSHZ1	NO
ENSGALG00000000545	-0.903357	1.06849	4.75519	0.0350234	REN	NO
ENSGALG00000007907	-0.90241	-0.0551113	4.24249	0.0458336	CCDC157	NO
ENSGALG00000047648	-0.901896	-1.55402	1.30227	0.260443	NA	NO
ENSGALG00000041778	-0.900701	1.5738	8.02919	0.00711924	LOC107054741	NO
ENSGALG00000037863	-0.899635	4.72869	14.5311	0.000456628	SEC61G	NO
ENSGALG00000000806	-0.898988	-0.910126	1.30036	0.260788	LINGO3	NO
ENSGALG00000013575	-0.898628	9.33942	1.14784	0.290289	IFI6	NO
ENSGALG00000046263	-0.896727	2.6111	7.13626	0.0107974	NA	NO
ENSGALG00000029509	-0.896634	-1.08734	1.45416	0.234798	NECAB1	NO
ENSGALG00000005470	-0.896265	0.208609	2.03164	0.161649	PLPPR5	NO
ENSGALG00000010337	-0.895897	0.00392772	0.980357	0.327938	GPR149	NO
ENSGALG00000052148	-0.895235	-0.733122	1.97158	0.167836	NA	NO
ENSGALG00000020647	-0.895103	0.356672	6.56989	0.014152	LDLRAD1	NO
ENSGALG00000016286	-0.894352	-0.189432	1.75878	0.192143	CXorf21	NO
ENSGALG00000044799	-0.891556	4.83467	11.9337	0.00129806	VSIG4	NO
ENSGALG00000009031	-0.890163	3.97339	12.1984	0.00116357	SESTD1	NO
ENSGALG00000016684	-0.889036	-0.576982	1.68904	0.201013	RHAG	NO
ENSGALG00000051072	-0.888609	0.0750414	4.36434	0.042969	NA	NO
ENSGALG00000043234	-0.887955	6.23746	3.38668	0.0729964	HBA1	NO
ENSGALG00000031763	-0.887701	3.80066	16.4092	0.000222402	EDARADD	NO
ENSGALG00000030397	-0.887133	-0.173663	2.12339	0.152708	TRIM27.1	NO
ENSGALG00000007112	-0.887054	0.764479	5.16704	0.0283459	CERS3	NO
ENSGALG00000002556	-0.886755	0.0279152	2.76635	0.103919	NGF	NO
ENSGALG00000008551	-0.886677	5.39243	6.8697	0.0122557	CRELD2	NO
ENSGALG00000052649	-0.885834	1.29062	5.31364	0.0263136	HIST1H2B5	NO
ENSGALG00000016412	-0.885615	-1.80909	0.909739	0.345793	MBOAT2	NO
ENSGALG00000031227	-0.88561	3.11747	20.166	5.70508e-05	ELP6	NO
ENSGALG00000047686	-0.884682	0.780953	6.10076	0.0177795	NA	NO
ENSGALG00000002992	-0.884182	0.681387	2.7719	0.103584	DAW1	NO
ENSGALG00000011392	-0.883323	3.61215	5.94731	0.0191738	MSH4	NO
ENSGALG00000022704	-0.883057	1.00736	3.8366	0.0569948	NA	NO
ENSGALG00000045636	-0.883047	1.08859	2.84732	0.0991476	LOC427400	NO
ENSGALG00000025915	-0.882444	2.85641	6.05755	0.0181608	ARRDC3	NO
ENSGALG00000003146	-0.882431	-0.0730173	2.95708	0.0930702	CCDC92	NO
ENSGALG00000008803	-0.88165	2.50159	6.49716	0.014658	LOC424111	NO
ENSGALG00000010978	-0.881252	2.86508	4.0003	0.0521693	ANGPTL3	NO
ENSGALG00000011242	-0.881163	0.623329	4.23583	0.0459962	OBSL1	NO
ENSGALG00000044241	-0.880989	-1.29064	0.688303	0.411563	NA	NO
ENSGALG00000016931	-0.878646	1.46716	2.08554	0.156325	BORA	NO
ENSGALG00000032887	-0.878532	-1.37793	1.21566	0.276666	CHIR-B3	NO
ENSGALG00000053241	-0.877984	-0.639894	2.11088	0.153893	LOC424199	NO
ENSGALG00000005318	-0.876585	2.26225	2.16915	0.148466	OVCH1	NO
ENSGALG00000029827	-0.875991	3.66285	4.95239	0.0316346	ACSM4	NO
ENSGALG00000047735	-0.875457	1.08071	5.87608	0.0198605	NA	NO
ENSGALG00000009016	-0.871702	1.11614	7.41584	0.0094652	SLX4IP	NO
ENSGALG00000014725	-0.871531	3.65447	10.3121	0.00257649	PLK2	NO
ENSGALG00000051607	-0.870464	4.04776	7.78921	0.00880548	NA	NO
ENSGALG00000012628	-0.869697	0.756832	7.57532	0.00878493	HABP4	NO
ENSGALG00000007356	-0.86921	1.69503	5.09657	0.0293827	MAP3K8	NO
ENSGALG00000042029	-0.868996	0.903852	10.6073	0.00226943	SERINC4	NO
ENSGALG00000009592	-0.868745	5.94881	28.9931	3.26174e-06	SRP14	NO
ENSGALG00000031186	-0.868375	0.114713	5.32054	0.0262219	NA	NO
ENSGALG00000054873	-0.867766	-1.33394	1.00217	0.322679	NPPC	NO
ENSGALG00000016665	-0.867446	5.87648	8.87521	0.00484769	FDFT1	NO
ENSGALG00000044610	-0.866299	-0.685166	1.49753	0.228062	CFAP100	NO
ENSGALG00000033769	-0.865829	1.92127	6.65243	0.0136004	NA	NO
ENSGALG00000002283	-0.864786	5.32832	22.2935	2.75117e-05	MAPKAPK3	NO
ENSGALG00000011319	-0.862047	-1.3554	1.07904	0.305021	ADGRL3	NO
ENSGALG00000024485	-0.861657	5.21056	24.9446	1.15045e-05	BET1	NO
ENSGALG00000014820	-0.861593	-1.86228	1.22076	0.275676	VTCN1	NO
ENSGALG00000009473	-0.861404	-1.10466	1.97958	0.166996	EFCAB1	NO
ENSGALG00000014126	-0.861155	3.85357	3.20275	0.0809284	ENDOUL	NO
ENSGALG00000025822	-0.860186	0.800568	2.72249	0.106612	CYP1B1	NO
ENSGALG00000048876	-0.859706	5.55286	7.9064	0.00753373	LEAP2	NO
ENSGALG00000051119	-0.859414	1.1777	6.90475	0.0120525	NA	NO
ENSGALG00000006064	-0.858767	-0.323142	1.90671	0.174836	TEKT1	NO
ENSGALG00000009619	-0.858456	-0.127238	2.20665	0.145092	GPR176	NO
ENSGALG00000052243	-0.856012	3.02348	2.08615	0.156266	CYP2C18	NO
ENSGALG00000003948	-0.855771	6.59825	11.8888	0.00132245	ALAS1	NO
ENSGALG00000005332	-0.852787	1.86261	3.30053	0.0765982	CACNA1D	NO
ENSGALG00000012938	-0.852714	3.07147	9.72626	0.00332397	AMN1	NO
ENSGALG00000006723	-0.850046	6.61279	9.35807	0.00390917	IDI2	NO
ENSGALG00000030254	-0.849742	1.43181	13.0329	0.000827937	METAP1D	NO
ENSGALG00000024266	-0.848844	-2.1108	1.05818	0.309683	NA	NO
ENSGALG00000041365	-0.847721	1.91219	13.1872	0.000777994	SALL4	NO
ENSGALG00000046030	-0.847348	-1.79465	2.33882	0.133891	NA	NO
ENSGALG00000032838	-0.845376	-0.914822	1.13957	0.292011	BKJ	NO
ENSGALG00000005649	-0.845241	2.39831	5.78653	0.0207618	TMEM150B	NO
ENSGALG00000044996	-0.844442	-1.86802	0.986692	0.326399	TMEM71	NO
ENSGALG00000007267	-0.842651	4.93964	19.0813	8.36622e-05	MVD	NO
ENSGALG00000008018	-0.842331	1.11302	3.68122	0.0620338	SNAI1	NO
ENSGALG00000045218	-0.842156	1.40921	4.30222	0.0444041	MYO18B	NO
ENSGALG00000037295	-0.841202	0.546759	4.07881	0.0500159	NA	NO
ENSGALG00000051748	-0.840679	1.36733	4.06634	0.0503514	METTL11B	NO
ENSGALG00000029278	-0.840656	-1.17662	0.752994	0.390598	NA	NO
ENSGALG00000019761	-0.839894	-1.13929	1.43366	0.238068	CHAD	NO
ENSGALG00000053862	-0.839728	-1.18391	1.63592	0.208103	NA	NO
ENSGALG00000036219	-0.839647	-1.80302	1.15505	0.288801	STK35	NO
ENSGALG00000027147	-0.838773	0.47176	1.76247	0.191687	CELF5	NO
ENSGALG00000002105	-0.83686	0.320816	1.83924	0.182488	FOXI1	NO
ENSGALG00000048001	-0.83659	1.04331	3.87539	0.0558084	NA	NO
ENSGALG00000047684	-0.835733	-1.50888	0.810848	0.373147	NA	NO
ENSGALG00000049547	-0.835727	5.84213	1.30138	0.260605	LOC107049156	NO
ENSGALG00000003838	-0.835628	2.98744	5.52792	0.0236213	LOC419677	NO
ENSGALG00000046904	-0.835417	-0.929279	2.71007	0.107389	NA	NO
ENSGALG00000047878	-0.835266	-0.791898	1.7755	0.190087	LOC101748951	NO
ENSGALG00000005391	-0.835064	5.42334	17.442	0.000151489	SELENOK	NO
ENSGALG00000001172	-0.833497	-0.11614	2.48924	0.122339	KBP	NO
ENSGALG00000037167	-0.833078	-0.206962	1.88301	0.17748	HIST1H103	NO
ENSGALG00000029033	-0.831196	2.07737	0.942456	0.337359	TLDC2	NO
ENSGALG00000052122	-0.83071	-0.756901	0.837335	0.365529	LOC107050037	NO
ENSGALG00000002055	-0.828639	4.70488	17.2276	0.000163953	HES4	NO
ENSGALG00000006521	-0.827677	4.22167	1.83476	0.18301	TRPM5	NO
ENSGALG00000003990	-0.827258	1.82242	6.83761	0.0124451	NA	NO
ENSGALG00000011962	-0.826819	0.586068	1.27967	0.264557	NDNF	NO
ENSGALG00000008539	-0.826352	5.63365	9.41484	0.00381223	ALG12	NO
ENSGALG00000005889	-0.825413	1.53077	5.70841	0.0215841	CCDC18	NO
ENSGALG00000039170	-0.824085	0.487195	1.77928	0.189626	LHFPL5	NO
ENSGALG00000005631	-0.823922	-1.4793	0.992349	0.325032	TRPM2	NO
ENSGALG00000031996	-0.821819	4.26354	6.39433	0.0154067	ADPRHL	NO
ENSGALG00000027231	-0.819393	1.23504	5.8325	0.0202938	NA	NO
ENSGALG00000048776	-0.818268	-1.94609	1.16147	0.287484	NA	NO
ENSGALG00000033789	-0.816616	9.17689	6.18485	0.0170621	HSP90B1	NO
ENSGALG00000003443	-0.816484	-0.975004	2.00366	0.164498	NA	NO
ENSGALG00000005083	-0.816318	1.96083	2.98304	0.0916948	SLC5A10	NO
ENSGALG00000014508	-0.815986	4.75325	9.62987	0.00346759	CD38	NO
ENSGALG00000004859	-0.815475	7.05482	2.63284	0.112366	ZNFX1	NO
ENSGALG00000009457	-0.81508	-1.09074	1.24706	0.27064	PFN3	NO
ENSGALG00000046764	-0.814401	-1.1855	2.03269	0.161544	NA	NO
ENSGALG00000049873	-0.813761	1.46016	3.92741	0.0542601	NA	NO
ENSGALG00000005540	-0.813524	1.678	3.52332	0.0676641	MICAL2	NO
ENSGALG00000049174	-0.813466	0.368877	3.91065	0.0547538	NA	NO
ENSGALG00000002362	-0.813194	6.83696	22.0038	3.03346e-05	MANF	NO
ENSGALG00000007785	-0.81302	-0.694335	1.02285	0.317795	PROK2	NO
ENSGALG00000005065	-0.812955	2.08675	10.1017	0.00282208	PLA2G4A	NO
ENSGALG00000014872	-0.812672	1.43916	2.37872	0.130709	FGF10	NO
ENSGALG00000054610	-0.812495	-1.37534	1.44849	0.235698	NA	NO
ENSGALG00000051379	-0.812099	0.430894	5.0242	0.0304905	NA	NO
ENSGALG00000033198	-0.809697	0.486251	1.91495	0.173928	MYO5C	NO
ENSGALG00000000769	-0.808333	0.752946	5.40538	0.0251223	RAB7B	NO
ENSGALG00000008945	-0.807072	-0.533653	2.80457	0.101635	NEXN	NO
ENSGALG00000008918	-0.807044	0.747418	3.08747	0.0863894	LAMP5	NO
ENSGALG00000019844	-0.80703	6.20955	7.33078	0.0098509	AvBD8	NO
ENSGALG00000006637	-0.806996	4.2683	9.98911	0.00296352	XKRX	NO
ENSGALG00000008744	-0.805366	0.679465	5.31079	0.0263515	MCF2L2	NO
ENSGALG00000054031	-0.803761	-0.526314	2.21425	0.14442	NA	NO
ENSGALG00000034616	-0.803751	3.00127	5.34379	0.0259156	INHBA	NO
ENSGALG00000008233	-0.80356	2.27074	4.45055	0.0410607	BUB1	NO
ENSGALG00000051767	-0.801755	0.296659	2.2532	0.141027	NA	NO
ENSGALG00000007825	-0.801561	1.63998	8.93441	0.00472074	KIAA1841	NO
ENSGALG00000023435	-0.801506	6.57409	4.98339	0.031135	GATM	NO
ENSGALG00000002515	-0.801173	-0.393276	1.53631	0.222241	OLFM1	NO
ENSGALG00000054260	-0.799952	-1.30966	1.06142	0.308952	NA	NO
ENSGALG00000013117	-0.799429	0.912417	2.36386	0.131883	PIK3C2G	NO
ENSGALG00000029150	-0.798782	1.61223	3.80513	0.0579777	AK1	NO
ENSGALG00000054638	-0.798229	-0.158037	1.55372	0.219686	NA	NO
ENSGALG00000026146	-0.797953	-1.79933	0.923096	0.342315	CRLF1	NO
ENSGALG00000002395	-0.797488	-2.01277	0.92403	0.342074	RAP1GDS1L	NO
ENSGALG00000042587	-0.796271	4.48137	7.57659	0.00877974	LOC100857928	NO
ENSGALG00000035099	-0.794888	-1.24611	1.07038	0.306946	LRRN1	NO
ENSGALG00000046316	-0.793822	-0.355907	1.65008	0.206184	NA	NO
ENSGALG00000008121	-0.79229	-0.223512	1.35921	0.252328	CYP17A1	NO
ENSGALG00000002407	-0.791665	-0.175135	1.53251	0.222802	HYDIN	NO
ENSGALG00000005842	-0.791542	3.22813	0.751411	0.391092	GDPD2	NO
ENSGALG00000010293	-0.791258	0.73527	1.83086	0.183466	RBP	NO
ENSGALG00000038133	-0.791234	3.53161	5.34684	0.0258756	SMIM3	NO
ENSGALG00000050045	-0.790852	-1.28312	1.28486	0.263604	NA	NO
ENSGALG00000015428	-0.789188	0.537694	2.10944	0.15403	NA	NO
ENSGALG00000050024	-0.789011	-0.833478	2.18547	0.146987	NA	NO
ENSGALG00000044565	-0.788068	1.56513	2.62636	0.112796	NA	NO
ENSGALG00000026038	-0.787616	1.06	3.7107	0.0610411	ERI2	NO
ENSGALG00000036568	-0.785296	-0.712955	2.6762	0.10954	MIR7444	NO
ENSGALG00000003529	-0.785288	0.392812	3.38862	0.0729177	SYNC	NO
ENSGALG00000028373	-0.785239	-1.05499	1.02956	0.316232	GAS2L3	NO
ENSGALG00000048187	-0.785143	-2.29809	0.466073	0.498652	NA	NO
ENSGALG00000046156	-0.784506	2.132	8.77047	0.00508131	LOC101747500	NO
ENSGALG00000010635	-0.784194	-1.03377	2.4464	0.125508	KIF28P	NO
ENSGALG00000050159	-0.783902	-0.214153	2.36665	0.131662	LOC107054441	NO
ENSGALG00000017392	-0.78356	0.275709	2.54829	0.11812	SPDYA	NO
ENSGALG00000005994	-0.783527	5.04747	12.7622	0.000923928	DERL3	NO
ENSGALG00000051063	-0.78311	0.544427	2.16553	0.148797	TP53TG5	NO
ENSGALG00000042418	-0.780331	1.89239	3.99757	0.0522461	CHEK1	NO
ENSGALG00000004653	-0.779491	-0.116357	2.22868	0.143152	NA	NO
ENSGALG00000011522	-0.779295	2.81004	13.0478	0.000822978	TRMT61A	NO
ENSGALG00000002081	-0.779059	-0.65691	1.15149	0.289535	MMP28	NO
ENSGALG00000036043	-0.778285	5.96759	17.2994	0.000159665	TBX3	NO
ENSGALG00000005087	-0.778205	3.81631	4.3621	0.0430199	FAM83G	NO
ENSGALG00000047596	-0.777551	-1.9435	0.811218	0.373039	NA	NO
ENSGALG00000011594	-0.777419	5.9138	7.15501	0.0107021	NR1H4	NO
ENSGALG00000048624	-0.777106	4.31707	3.65424	0.0629578	SGPP2	NO
ENSGALG00000045596	-0.776464	1.09288	2.23805	0.142336	LOC770026	NO
ENSGALG00000000818	-0.774887	-0.417162	0.871869	0.355924	LRRC32	NO
ENSGALG00000015616	-0.774272	4.17786	2.10869	0.154101	ACOT12	NO
ENSGALG00000047166	-0.774166	1.77706	8.28965	0.00631839	NA	NO
ENSGALG00000003594	-0.773482	0.230945	1.92311	0.173034	ANK1	NO
ENSGALG00000046164	-0.773184	10.2199	8.14911	0.00673785	APBB1	NO
ENSGALG00000049193	-0.773024	1.7364	2.46931	0.123802	LOC101749531	NO
ENSGALG00000036731	-0.772548	4.2478	8.52025	0.00568925	GAS2L1	NO
ENSGALG00000048256	-0.772521	-0.146499	2.13873	0.151271	NA	NO
ENSGALG00000005554	-0.772107	2.86928	2.09372	0.155535	ADIPOQ	NO
ENSGALG00000032098	-0.771708	-0.684247	1.34399	0.253062	ARTN	NO
ENSGALG00000049966	-0.771063	11.1069	14.6605	0.00043415	UFC1	NO
ENSGALG00000050455	-0.770587	-1.2113	1.01702	0.319162	MIR210A	NO
ENSGALG00000006958	-0.768949	1.10894	2.34517	0.133379	COL27A1	NO
ENSGALG00000047794	-0.768658	-1.80074	0.613358	0.438042	YLEC13	NO
ENSGALG00000001109	-0.767999	3.61225	2.00813	0.164039	GTSF1	NO
ENSGALG00000035903	-0.767287	5.65593	4.9015	0.0324736	FAM46A	NO
ENSGALG00000023757	-0.767116	5.34197	12.5418	0.00101072	TMEM199	NO
ENSGALG00000017850	-0.765922	-0.907402	2.80184	0.101796	LOC112530406	NO
ENSGALG00000047814	-0.765292	-1.79025	0.828563	0.368027	LOC101748328	NO
ENSGALG00000006122	-0.764704	2.79355	10.6731	0.00220639	EARS2	NO
ENSGALG00000030002	-0.764449	8.30487	7.65236	0.00847518	KRT18	NO
ENSGALG00000027192	-0.764107	6.02674	0.682065	0.413673	NTS	NO
ENSGALG00000010607	-0.763451	0.89813	5.94308	0.0192138	SPATA7	NO
ENSGALG00000017811	-0.763418	-1.42689	2.00065	0.164807	LOC112531634	NO
ENSGALG00000050319	-0.763093	0.405364	2.14611	0.150585	NA	NO
ENSGALG00000052421	-0.763039	-1.16303	1.25548	0.269052	NA	NO
ENSGALG00000035432	-0.762648	0.230397	4.13646	0.0503675	MIR6617	NO
ENSGALG00000046098	-0.762296	5.02923	3.01126	0.0902262	UBE2L6	NO
ENSGALG00000041622	-0.762241	-2.19487	0.557703	0.459463	LOC771917	NO
ENSGALG00000049408	-0.762233	0.988225	2.73066	0.106104	HIST1H2B8	NO
ENSGALG00000050157	-0.761754	2.00933	7.49322	0.00912838	NA	NO
ENSGALG00000028774	-0.761554	5.76828	11.212	0.00175518	S100A10	NO
ENSGALG00000023787	-0.761488	-2.16174	0.762379	0.387688	LOC427826	NO
ENSGALG00000029469	-0.760888	-1.68445	0.648113	0.425448	NA	NO
ENSGALG00000004116	-0.760865	-1.08894	0.526077	0.472395	TRPM8	NO
ENSGALG00000050065	-0.759903	1.70783	4.61389	0.0376939	CYSLTR2	NO
ENSGALG00000051988	-0.759113	-2.10523	0.615121	0.43739	NA	NO
ENSGALG00000051645	-0.758329	0.661906	2.47932	0.123065	CDC6	NO
ENSGALG00000049289	-0.757574	-1.28972	2.57264	0.116429	NA	NO
ENSGALG00000005981	-0.757568	0.450973	1.42663	0.239204	GDF2	NO
ENSGALG00000016707	-0.756485	2.50231	1.03718	0.314472	CLIC5	NO
ENSGALG00000046720	-0.756194	1.00742	4.66309	0.0367397	NA	NO
ENSGALG00000012220	-0.756107	1.53424	5.00959	0.0307195	CDKN3	NO
ENSGALG00000003952	-0.756017	-1.82175	0.772085	0.461391	RBPJL	NO
ENSGALG00000023359	-0.755735	-0.356287	0.887386	0.351724	BTBD17	NO
ENSGALG00000040716	-0.75567	-0.133497	0.630533	0.431748	PRLH	NO
ENSGALG00000054150	-0.755319	-1.22211	1.30612	0.259751	GPR27	NO
ENSGALG00000012068	-0.754865	-0.881006	1.2211	0.27561	NA	NO
ENSGALG00000021848	-0.753796	2.45641	3.78995	0.0584584	AVDL	NO
ENSGALG00000033941	-0.753479	4.44147	3.95839	0.0533602	RORC	NO
ENSGALG00000013907	-0.753025	3.60126	2.30987	0.136257	KDR	NO
ENSGALG00000035970	-0.753006	-1.86731	0.73086	0.39759	NA	NO
ENSGALG00000053107	-0.75248	-1.10516	0.883551	0.352755	NA	NO
ENSGALG00000026744	-0.751199	-1.69688	0.662426	0.420423	OTP	NO
ENSGALG00000006710	-0.75018	-1.31849	0.7478	0.392223	RAB36	NO
ENSGALG00000023933	-0.749528	4.76391	1.76847	0.190949	G0S2	NO
ENSGALG00000050999	-0.749226	2.8596	11.8954	0.0013188	NA	NO
ENSGALG00000001132	-0.748968	-1.55035	0.660471	0.421104	APBB3	NO
ENSGALG00000036775	-0.748507	2.23989	5.90157	0.0196117	SETBP1	NO
ENSGALG00000008257	-0.74693	4.34903	6.44621	0.0150239	MERTK	NO
ENSGALG00000004037	-0.746707	0.781901	2.004	0.164462	DNA2	NO
ENSGALG00000024758	-0.746669	-0.876346	1.60017	0.213047	LOC112532950	NO
ENSGALG00000050372	-0.746124	-0.75957	1.91261	0.174185	SYCN	NO
ENSGALG00000001000	-0.745532	9.84474	3.39304	0.0727382	HSPA5	NO
ENSGALG00000043772	-0.744319	-0.10164	2.15909	0.149387	VWA5A1	NO
ENSGALG00000002000	-0.744254	1.13739	5.61769	0.0225833	NA	NO
ENSGALG00000046970	-0.742193	-0.618212	2.9728	0.0922349	NA	NO
ENSGALG00000048248	-0.74218	0.196046	2.17579	0.147862	NA	NO
ENSGALG00000006779	-0.741985	4.87151	8.19318	0.00660321	PDZD3	NO
ENSGALG00000016582	-0.741502	2.94755	2.92759	0.094661	PBK	NO
ENSGALG00000048232	-0.741014	-1.11215	2.03222	0.161591	NA	NO
ENSGALG00000001790	-0.740967	2.30814	11.2552	0.00172352	METTL23	NO
ENSGALG00000055000	-0.740678	2.13632	10.0735	0.00285682	KCTD14	NO
ENSGALG00000007028	-0.739742	2.98212	4.95257	0.0316318	LOC101749809	NO
ENSGALG00000016055	-0.73931	2.34349	1.70283	0.19922	KCNJ15	NO
ENSGALG00000041921	-0.738675	-0.166214	1.18584	0.282551	CWH43	NO
ENSGALG00000029788	-0.738442	4.06874	1.10677	0.298968	CCK	NO
ENSGALG00000004129	-0.736926	9.9706	3.379	0.07331	SPP2	NO
ENSGALG00000001506	-0.736517	2.6098	2.53159	0.119296	PTTG2	NO
ENSGALG00000053680	-0.736242	2.70957	2.66453	0.110293	HIST1H4D	NO
ENSGALG00000012589	-0.735355	4.91169	11.7507	0.00140051	C9orf64	NO
ENSGALG00000054079	-0.734756	-1.59979	1.06361	0.308459	NA	NO
ENSGALG00000050508	-0.733429	2.38127	5.41354	0.0250193	LOC107057170	NO
ENSGALG00000030902	-0.732457	1.42734	1.93651	0.171579	SNAI2	NO
ENSGALG00000008794	-0.731467	2.62111	11.085	0.00185191	RPP38	NO
ENSGALG00000051546	-0.730682	-1.24674	1.10942	0.298398	NA	NO
ENSGALG00000006805	-0.730677	6.27932	5.58354	0.0229722	PLSCR1	NO
ENSGALG00000003242	-0.730525	-0.638241	1.60661	0.212146	STAR	NO
ENSGALG00000043694	-0.730444	2.54293	4.84615	0.0334138	RAPGEF4	NO
ENSGALG00000054465	-0.730266	-0.0227483	0.93908	0.338216	LOC101750389	NO
ENSGALG00000007659	-0.730076	7.24068	7.25527	0.0102074	HYOU1	NO
ENSGALG00000039432	-0.729542	1.70283	3.9975	0.052248	P2RY13	NO
ENSGALG00000048084	-0.729282	-0.915728	0.694084	0.409623	NA	NO
ENSGALG00000016202	-0.729136	1.33694	2.17879	0.147591	HSF2BP	NO
ENSGALG00000032428	-0.727632	4.52949	1.326	0.256213	LOC100858381	NO
ENSGALG00000007268	-0.727496	-0.863122	1.69316	0.200475	CADPS	NO
ENSGALG00000040567	-0.727056	-0.866741	1.26282	0.267678	AVPR1A	NO
ENSGALG00000054322	-0.726417	0.204055	0.83922	0.364996	NA	NO
ENSGALG00000026161	-0.726121	-0.191873	2.23347	0.142734	NA	NO
ENSGALG00000016332	-0.725111	0.182455	2.14822	0.150389	MCPH1	NO
ENSGALG00000025464	-0.724893	-0.478981	2.4143	0.127945	LOC112531625	NO
ENSGALG00000009042	-0.724503	-1.41179	0.662251	0.420484	ISM1	NO
ENSGALG00000035060	-0.724338	5.26424	10.7214	0.00216136	FKBP11	NO
ENSGALG00000037735	-0.723783	-1.27901	0.986712	0.326394	CENPA	NO
ENSGALG00000006306	-0.722368	6.21566	4.12997	0.0486654	UROC1	NO
ENSGALG00000015056	-0.722122	4.83299	5.55394	0.0233153	LAMA3	NO
ENSGALG00000013569	-0.720812	6.97402	11.6072	0.00148686	SEC61B	NO
ENSGALG00000043605	-0.72022	-0.336398	1.00833	0.321213	BEST4	NO
ENSGALG00000045366	-0.717866	4.44064	8.01846	0.00715446	HSD3B7	NO
ENSGALG00000015425	-0.717776	4.80274	4.23729	0.0459605	LPL	NO
ENSGALG00000006374	-0.717571	-1.40267	1.13246	0.2935	TBX6	NO
ENSGALG00000015122	-0.717323	-1.52388	0.634813	0.430201	TAF4B	NO
ENSGALG00000027871	-0.716245	2.07579	10.2882	0.00260317	MAD2L1BP	NO
ENSGALG00000029000	-0.716245	3.5069	6.45788	0.0149393	HYAL3	NO
ENSGALG00000043829	-0.715189	1.99629	9.52019	0.00363904	EXTL1	NO
ENSGALG00000048767	-0.714939	0.00442012	0.948665	0.335791	NA	NO
ENSGALG00000035464	-0.714608	-1.22629	0.862998	0.358357	NA	NO
ENSGALG00000044649	-0.713512	3.65466	6.98273	0.0116131	P2RX2	NO
ENSGALG00000026207	-0.71141	2.37135	4.30256	0.0443962	CNTF	NO
ENSGALG00000047056	-0.710891	-0.438304	1.64399	0.207007	LOC107052429	NO
ENSGALG00000020626	-0.710124	-1.13491	1.54075	0.221586	PQLC2L	NO
ENSGALG00000047206	-0.710084	0.489104	4.1724	0.0475756	NA	NO
ENSGALG00000029198	-0.709934	2.44492	9.70183	0.00335977	YDJC	NO
ENSGALG00000033880	-0.709148	2.3294	4.89555	0.0325733	CRISPLD1	NO
ENSGALG00000034453	-0.707881	2.44652	6.06331	0.0181094	SAMD11	NO
ENSGALG00000001410	-0.707853	-0.0298717	1.24149	0.271696	SPNS3	NO
ENSGALG00000045185	-0.707235	1.51916	1.58852	0.214688	KNL1	NO
ENSGALG00000040857	-0.706374	4.07202	2.69407	0.108399	TECTA	NO
ENSGALG00000006507	-0.706295	2.07366	1.89579	0.176048	CLMP	NO
ENSGALG00000012023	-0.70583	1.69745	2.15671	0.149606	DACT1	NO
ENSGALG00000020322	-0.705354	4.625	7.51419	0.00903931	GCNA	NO
ENSGALG00000049423	-0.705298	-1.43364	0.843123	0.363894	NA	NO
ENSGALG00000002386	-0.704813	-1.37794	0.995997	0.324155	TMEM8B	NO
ENSGALG00000007001	-0.704282	2.25506	6.82305	0.012532	TLR4	NO
ENSGALG00000032440	-0.70346	1.47903	4.54259	0.0391252	QPCT	NO
ENSGALG00000054726	-0.703324	0.416863	2.53935	0.118748	NA	NO
ENSGALG00000018503	-0.703176	-1.66763	0.723663	0.399903	NKX6-3	NO
ENSGALG00000002993	-0.70308	-1.05604	0.791856	0.378749	CA10	NO
ENSGALG00000011560	-0.703049	0.265636	2.40831	0.128405	PACRG	NO
ENSGALG00000007841	-0.7019	1.91166	1.84125	0.182254	NA	NO
ENSGALG00000026373	-0.701613	2.67944	2.88939	0.0967667	KCNJ8	NO
ENSGALG00000035824	-0.70153	3.73279	9.01776	0.00454795	ARSA	NO
ENSGALG00000046843	-0.701189	5.71343	16.613	0.000206042	NA	NO
ENSGALG00000052658	-0.70086	3.02629	6.56351	0.0141957	NA	NO
ENSGALG00000044388	-0.700793	-1.02771	0.900439	0.348243	LOC101749151	NO
ENSGALG00000040993	-0.700442	6.07604	4.77031	0.0347501	BAMBI	NO
ENSGALG00000009875	-0.700105	-0.93451	0.8372	0.365568	HMGA2	NO
ENSGALG00000000218	-0.700023	5.20075	5.28556	0.0266902	SRP19	NO
ENSGALG00000005458	-0.699448	-0.465314	1.17463	0.284805	RPL3L	NO
ENSGALG00000054176	-0.698665	-1.12376	1.42266	0.239847	NA	NO
ENSGALG00000050857	-0.698569	3.29207	1.14077	0.29176	FRMPD2	NO
ENSGALG00000006632	-0.697712	2.82232	9.48704	0.00369262	CEP63	NO
ENSGALG00000016834	-0.697406	3.73898	15.5079	0.000312996	MCF2L	NO
ENSGALG00000044816	-0.697273	0.769297	2.12494	0.152563	NA	NO
ENSGALG00000045814	-0.697193	1.03674	1.31627	0.257936	CRLF2	NO
ENSGALG00000047653	-0.696579	1.8149	5.36067	0.0256954	NA	NO
ENSGALG00000049064	-0.696435	-0.904265	0.601913	0.442317	LOC101752157	NO
ENSGALG00000045165	-0.694622	2.17943	8.30376	0.00627786	C23H1ORF109	NO
ENSGALG00000051442	-0.694037	5.94696	16.5331	0.000212305	TSC22D1	NO
ENSGALG00000041153	-0.694006	1.98887	3.61074	0.0644801	FAM109A	NO
ENSGALG00000052511	-0.693488	1.85628	5.88179	0.0198045	PPP2R3A	NO
ENSGALG00000033885	-0.692827	3.54936	5.75237	0.0211172	RAP1GAP2	NO
ENSGALG00000000081	-0.69208	1.97552	0.877603	0.354364	IL4I1	NO
ENSGALG00000054624	-0.691811	0.534526	2.04792	0.160019	NA	NO
ENSGALG00000013376	-0.690782	4.97478	3.09674	0.0859352	CAPSL	NO
ENSGALG00000030706	-0.690339	2.88057	2.96146	0.0928364	MAP3K6	NO
ENSGALG00000048335	-0.690057	0.753015	1.93757	0.171464	NA	NO
ENSGALG00000040418	-0.689464	4.77423	10.1668	0.00274345	DGAT2	NO
ENSGALG00000003433	-0.688657	0.652839	2.92318	0.094901	DPEP2	NO
ENSGALG00000026499	-0.688085	3.14758	5.9952	0.0187264	TNFRSF25	NO
ENSGALG00000038575	-0.687252	0.24153	1.39841	0.243827	NA	NO
ENSGALG00000040152	-0.687034	0.57016	1.03214	0.315636	CCNJL	NO
ENSGALG00000012362	-0.686682	-1.44684	0.557293	0.459627	THSD7B	NO
ENSGALG00000015141	-0.685516	3.2881	3.79708	0.0582322	GDA	NO
ENSGALG00000052451	-0.685408	1.36818	3.7018	0.0613389	LOC427029	NO
ENSGALG00000048179	-0.684484	2.33994	1.66588	0.204068	NA	NO
ENSGALG00000001174	-0.684255	3.48204	21.5766	3.50683e-05	RCC1L	NO
ENSGALG00000001171	-0.683909	0.56658	2.88419	0.0970576	SEMA6B	NO
ENSGALG00000053708	-0.683587	2.91929	1.58999	0.21448	LOC107049796	NO
ENSGALG00000012119	-0.683328	6.82125	2.7554	0.104583	MARCO	NO
ENSGALG00000002160	-0.683326	10.9489	10.7352	0.00214867	B2M	NO
ENSGALG00000033925	-0.682784	-1.30267	0.802789	0.375509	LOC422895	NO
ENSGALG00000014938	-0.682676	4.73081	3.90228	0.055002	ABHD3	NO
ENSGALG00000015517	-0.682382	-1.08038	0.885019	0.35236	KLHL32	NO
ENSGALG00000008486	-0.681121	1.99388	4.47	0.0406432	CACNA2D1	NO
ENSGALG00000043885	-0.680835	2.10902	2.80666	0.101512	CFAP45	NO
ENSGALG00000049767	-0.6801	-1.39588	1.03705	0.314501	NA	NO
ENSGALG00000042103	-0.679932	5.44814	2.76436	0.104039	C11orf96	NO
ENSGALG00000013494	-0.67956	1.46912	6.11425	0.0176623	CENPN	NO
ENSGALG00000050187	-0.678751	-0.734707	1.03136	0.315815	LOC425662	NO
ENSGALG00000004276	-0.67845	1.70781	3.60636	0.0646357	CHST12	NO
ENSGALG00000028982	-0.676978	7.16867	0.93502	0.339251	CMPK2	NO
ENSGALG00000001445	-0.676813	5.33463	0.658231	0.421886	FABP6	NO
ENSGALG00000037050	-0.676762	3.37647	2.26745	0.13981	FABP3	NO
ENSGALG00000014673	-0.67666	-0.377265	1.49592	0.228308	RFESD	NO
ENSGALG00000038416	-0.674782	2.14812	3.22445	0.0799445	NA	NO
ENSGALG00000002708	-0.674256	-0.216183	1.69018	0.200864	LINGO1	NO
ENSGALG00000001094	-0.673602	-1.89986	0.551573	0.461925	ADGRD2	NO
ENSGALG00000016545	-0.672574	2.94982	9.13178	0.00432237	REPS2	NO
ENSGALG00000005077	-0.672035	2.19026	2.89496	0.0964563	F8	NO
ENSGALG00000026983	-0.671165	1.66839	3.28072	0.0774543	CHRD	NO
ENSGALG00000040249	-0.67032	0.201897	0.811075	0.37308	BHLHE22	NO
ENSGALG00000039903	-0.669822	5.02249	7.82996	0.00780467	VSIG10	NO
ENSGALG00000003096	-0.669776	2.07525	5.66784	0.0220248	CBFA2T2	NO
ENSGALG00000022850	-0.669495	5.71249	16.0987	0.000250007	TMEM214	NO
ENSGALG00000047573	-0.668786	0.489869	1.72838	0.195949	NA	NO
ENSGALG00000049684	-0.668215	2.64552	3.56778	0.0660237	SPAG1	NO
ENSGALG00000009854	-0.667895	1.79068	1.97988	0.166965	NEK2	NO
ENSGALG00000050260	-0.667011	-0.368267	1.74796	0.193488	NA	NO
ENSGALG00000050359	-0.666941	-1.56548	0.586504	0.448176	NA	NO
ENSGALG00000018340	-0.666755	0.199259	2.3719	0.137267	MIR122-1	NO
ENSGALG00000049122	-0.665972	0.0474848	2.34391	0.13348	NA	NO
ENSGALG00000007059	-0.664644	2.91681	6.2193	0.0167772	IGSF6	NO
ENSGALG00000020985	-0.664606	0.378356	2.01441	0.163396	NA	NO
ENSGALG00000048115	-0.664457	0.308108	2.22605	0.143382	OLFM2	NO
ENSGALG00000051349	-0.664407	-1.35157	0.705768	0.405742	NA	NO
ENSGALG00000050002	-0.664332	3.93543	2.60775	0.11404	COLEC11	NO
ENSGALG00000005725	-0.664278	5.37616	3.53507	0.0672261	CSF1R	NO
ENSGALG00000016943	-0.663795	6.24572	0.295193	0.589864	OLFM4	NO
ENSGALG00000050472	-0.66354	0.472385	3.60737	0.0645998	NA	NO
ENSGALG00000010347	-0.662865	6.00511	9.36237	0.00390173	CCNG2	NO
ENSGALG00000014989	-0.662676	-0.0279912	0.984031	0.327044	S100Z	NO
ENSGALG00000036234	-0.662387	2.39582	7.88485	0.00760907	RFWD3	NO
ENSGALG00000032287	-0.661268	6.72506	6.08361	0.0179298	ATP2A2	NO
ENSGALG00000049007	-0.661023	3.24959	2.50105	0.121481	NA	NO
ENSGALG00000053861	-0.660861	-1.12477	1.37078	0.248461	NA	NO
ENSGALG00000046955	-0.659547	0.548859	2.43898	0.126067	NA	NO
ENSGALG00000037777	-0.659276	0.0684251	1.25121	0.269856	MSC	NO
ENSGALG00000042575	-0.658542	-1.26799	0.314172	0.578192	NA	NO
ENSGALG00000050548	-0.657964	2.33916	2.74067	0.105486	LOC107048987	NO
ENSGALG00000008840	-0.657393	7.99516	5.05761	0.0299735	ACSL5	NO
ENSGALG00000029819	-0.657234	3.9444	1.36031	0.250247	SCG2	NO
ENSGALG00000007713	-0.656854	3.60948	6.85025	0.0123701	CD300LG	NO
ENSGALG00000052088	-0.656337	0.619367	1.75873	0.19215	SFR1	NO
ENSGALG00000039461	-0.656282	4.97523	7.45324	0.00930077	TNFRSF1A	NO
ENSGALG00000007160	-0.655616	0.140569	1.50238	0.227324	ARHGAP36	NO
ENSGALG00000033303	-0.654429	3.33433	3.43632	0.0710073	LOC770794	NO
ENSGALG00000021443	-0.653808	1.21651	4.11927	0.0489446	PANX3	NO
ENSGALG00000044849	-0.653659	-0.769137	0.989226	0.325786	FOXI2	NO
ENSGALG00000002911	-0.652977	-0.212099	0.603266	0.441808	MOXD1	NO
ENSGALG00000018998	-0.652279	-0.605742	0.920293	0.343041	UNC5A	NO
ENSGALG00000049195	-0.651351	1.79642	3.96286	0.0532318	LOC427798	NO
ENSGALG00000003419	-0.65133	1.59224	6.38689	0.0154624	MPHOSPH9	NO
ENSGALG00000004123	-0.650883	1.25875	5.00429	0.0308031	PABPC1L	NO
ENSGALG00000001124	-0.650869	-1.65718	1.75265	0.198632	LHX2	NO
ENSGALG00000006566	-0.650792	3.38076	19.1612	8.13133e-05	TBCCD1	NO
ENSGALG00000041323	-0.650718	1.78441	3.23144	0.0796302	SPC24	NO
ENSGALG00000028496	-0.650517	-0.208484	1.01722	0.319115	LOC101751887	NO
ENSGALG00000050232	-0.650253	1.1389	1.91881	0.173504	NA	NO
ENSGALG00000037953	-0.650136	6.30445	5.18831	0.0280408	TUBA1A	NO
ENSGALG00000007109	-0.65011	12.2773	2.79142	0.102414	APOA4	NO
ENSGALG00000034196	-0.649692	2.53695	1.27721	0.26501	WNT2B	NO
ENSGALG00000007349	-0.649373	1.11256	2.96652	0.0925673	RASL12	NO
ENSGALG00000009725	-0.648316	2.96865	6.43878	0.0150781	SCG5	NO
ENSGALG00000043021	-0.64774	0.896868	3.5667	0.0660629	GOLPH3L	NO
ENSGALG00000037933	-0.647352	2.23751	4.48825	0.0402555	FSBP	NO
ENSGALG00000050888	-0.647324	2.15362	3.65449	0.0629494	NA	NO
ENSGALG00000046481	-0.647151	1.21423	2.44559	0.125569	LOC100858941	NO
ENSGALG00000042415	-0.645146	3.73247	5.42578	0.0248655	BBS2	NO
ENSGALG00000010122	-0.645034	4.13962	6.92742	0.0119229	SH2D4A	NO
ENSGALG00000048601	-0.644612	3.15924	1.68781	0.201174	LRRC66	NO
ENSGALG00000037791	-0.644453	3.4249	6.94203	0.0118403	FRMD4B	NO
ENSGALG00000027454	-0.644406	1.63878	1.90696	0.174809	CENPW	NO
ENSGALG00000009240	-0.644021	6.70059	26.0355	8.12579e-06	NFE2L2	NO
ENSGALG00000048213	-0.6436	0.658486	2.98991	0.091335	NA	NO
ENSGALG00000038813	-0.643211	-1.16683	1.38064	0.246794	KLHL41	NO
ENSGALG00000054974	-0.642856	3.61057	4.77386	0.0363655	NA	NO
ENSGALG00000008501	-0.642516	-1.84449	0.584862	0.448808	KLF7	NO
ENSGALG00000011145	-0.641933	-0.573635	0.38599	0.537866	TRIL	NO
ENSGALG00000052426	-0.640529	-0.647819	1.54292	0.221267	NA	NO
ENSGALG00000004657	-0.639301	2.01365	7.98929	0.00725119	FBXO2	NO
ENSGALG00000015669	-0.639227	2.33935	2.4894	0.122328	PTBP3	NO
ENSGALG00000027728	-0.638452	-0.493351	0.932843	0.339808	LOC112530788	NO
ENSGALG00000002630	-0.637721	3.23987	14.9989	0.000380702	ZNF76	NO
ENSGALG00000037377	-0.637549	-0.164253	2.07366	0.15748	TULP4	NO
ENSGALG00000048462	-0.637522	0.584215	2.98652	0.0915125	NA	NO
ENSGALG00000053249	-0.635904	4.08689	9.4813	0.00370198	LOC417551	NO
ENSGALG00000054698	-0.634669	-0.392847	1.87789	0.178057	NA	NO
ENSGALG00000001366	-0.634305	4.70355	18.025	0.000122389	CASP9	NO
ENSGALG00000028318	-0.633806	3.55973	1.20265	0.279214	CDKN1A	NO
ENSGALG00000014537	-0.633725	2.1264	4.15756	0.0479537	BMF	NO
ENSGALG00000013780	-0.633332	5.8313	9.92686	0.00304496	AIG1	NO
ENSGALG00000052619	-0.633037	2.47471	3.17176	0.0823575	NA	NO
ENSGALG00000053092	-0.63267	2.17159	2.73251	0.10599	LOC426456	NO
ENSGALG00000052192	-0.632254	7.84109	6.71758	0.0131813	LOC100859737	NO
ENSGALG00000023411	-0.632154	0.518052	1.56761	0.217675	CD180	NO
ENSGALG00000040773	-0.631786	0.97151	4.45424	0.0409812	C9orf116	NO
ENSGALG00000041405	-0.631691	-1.94848	0.651604	0.424214	NA	NO
ENSGALG00000017077	-0.630378	5.5989	4.81067	0.0340319	HSPH1	NO
ENSGALG00000002442	-0.630361	5.81667	2.41657	0.12777	ANKS4B	NO
ENSGALG00000012396	-0.629557	-0.0464332	0.857105	0.359986	PTGER2	NO
ENSGALG00000004916	-0.62942	-0.780119	0.730498	0.397706	DRC3	NO
ENSGALG00000052108	-0.628598	2.83946	0.407928	0.526587	NA	NO
ENSGALG00000031786	-0.628439	2.34416	1.75227	0.192951	BLVRA	NO
ENSGALG00000007102	-0.628266	6.66939	12.9709	0.000848967	MLEC	NO
ENSGALG00000045115	-0.62729	5.36129	2.47397	0.123458	FCER2	NO
ENSGALG00000016954	-0.62681	1.53254	0.940521	0.33785	RGCC	NO
ENSGALG00000028222	-0.626726	-0.388217	0.729988	0.397869	LOC422295	NO
ENSGALG00000016442	-0.626166	3.50888	2.80295	0.101731	RRM2	NO
ENSGALG00000025527	-0.625984	-1.11108	1.06163	0.308906	LOC112532947	NO
ENSGALG00000030179	-0.625621	2.10818	2.98089	0.091808	VSIR	NO
ENSGALG00000008586	-0.625337	8.43547	14.885	0.000397869	TUBB4B	NO
ENSGALG00000011214	-0.624038	5.81613	2.34497	0.133394	SERPINH1	NO
ENSGALG00000034212	-0.623878	0.587125	0.73187	0.397267	CFAP65	NO
ENSGALG00000008537	-0.622918	2.98328	2.99887	0.0908677	EPHB3	NO
ENSGALG00000019325	-0.622436	5.70983	0.674708	0.416182	LOC417973	NO
ENSGALG00000043623	-0.622327	1.5558	1.95235	0.169876	ARL14	NO
ENSGALG00000039656	-0.621372	-1.06267	0.755924	0.389686	NA	NO
ENSGALG00000005156	-0.621331	0.757306	2.42645	0.127016	NTL	NO
ENSGALG00000015568	-0.621266	1.85347	3.36399	0.0739264	SH3TC1	NO
ENSGALG00000041774	-0.62122	-0.795666	0.697265	0.40856	TESMIN	NO
ENSGALG00000055048	-0.620699	-1.41762	0.608178	0.439969	NA	NO
ENSGALG00000002945	-0.620483	2.96147	7.10928	0.0109362	TMEM266	NO
ENSGALG00000011203	-0.620068	3.67597	4.90803	0.0323646	HPSE	NO
ENSGALG00000050239	-0.620059	0.502607	1.21305	0.277175	NA	NO
ENSGALG00000033340	-0.619566	2.02854	5.43108	0.0247992	NA	NO
ENSGALG00000047313	-0.619098	2.50274	1.60938	0.211759	LOC107050382	NO
ENSGALG00000007186	-0.618942	3.78609	8.28953	0.00631874	TMEM268	NO
ENSGALG00000008753	-0.61882	4.2268	12.2666	0.0011314	FBXO48	NO
ENSGALG00000006751	-0.618733	0.435969	0.983741	0.327115	THY1	NO
ENSGALG00000047089	-0.617829	-0.0340463	1.83384	0.183118	NA	NO
ENSGALG00000026460	-0.617546	-1.29457	0.837517	0.365478	ARHGEF1	NO
ENSGALG00000016648	-0.616403	4.35767	1.62727	0.209286	LOC418658	NO
ENSGALG00000034907	-0.616352	1.36442	2.09775	0.155147	HOXB5	NO
ENSGALG00000034458	-0.616291	-1.40373	0.957494	0.333578	S100A1	NO
ENSGALG00000049511	-0.616186	-0.546715	0.758577	0.388863	AMIGO3	NO
ENSGALG00000010961	-0.615968	4.58862	3.10722	0.0854251	IGF2BP3	NO
ENSGALG00000041844	-0.615871	4.60308	17.6153	0.000142145	DERL2	NO
ENSGALG00000016502	-0.615765	3.21492	2.56567	0.116911	TP53I3	NO
ENSGALG00000042030	-0.615092	-0.0345567	1.28699	0.263215	P4HA3	NO
ENSGALG00000053608	-0.614756	-1.19714	1.19363	0.280999	NA	NO
ENSGALG00000037852	-0.614636	3.65514	3.26487	0.0781466	HSD17B7	NO
ENSGALG00000047321	-0.614452	4.3746	2.16598	0.148756	NA	NO
ENSGALG00000023468	-0.613877	-1.12508	1.19885	0.279963	NA	NO
ENSGALG00000010778	-0.613848	-2.04095	0.421778	0.519686	CHRM3	NO
ENSGALG00000047690	-0.613567	-0.870655	1.61477	0.21101	NA	NO
ENSGALG00000007817	-0.612652	2.67786	2.26414	0.140092	EHF	NO
ENSGALG00000038582	-0.612176	4.75777	5.90237	0.019604	SLC36A1	NO
ENSGALG00000011426	-0.612089	5.44712	14.1771	0.000524637	RNASET2	NO
ENSGALG00000014786	-0.611434	2.01217	3.16859	0.082505	PIK3R1	NO
ENSGALG00000044814	-0.610775	2.25163	7.14752	0.0107401	CCDC14	NO
ENSGALG00000027202	-0.610715	0.559427	2.61897	0.113288	MIR6585	NO
ENSGALG00000040896	-0.609861	7.23252	4.37242	0.0427862	FASN	NO
ENSGALG00000017493	-0.608894	1.79181	2.67036	0.109916	TRPC2L	NO
ENSGALG00000038574	-0.607477	5.32287	1.58684	0.214927	NA	NO
ENSGALG00000048520	-0.607132	-0.75156	1.7735	0.190332	NA	NO
ENSGALG00000038720	-0.607104	0.516122	1.71394	0.197791	LOC107053088	NO
ENSGALG00000050375	-0.606929	2.38873	4.14791	0.0482013	NA	NO
ENSGALG00000049965	-0.606727	2.49445	6.53556	0.0143885	NA	NO
ENSGALG00000049034	-0.606719	1.6598	5.01054	0.0307047	MAP10	NO
ENSGALG00000054344	-0.605973	-0.389301	0.67951	0.414542	NA	NO
ENSGALG00000050072	-0.605937	2.58324	1.23022	0.27385	EMID1	NO
ENSGALG00000007892	-0.605835	-0.238342	1.45106	0.23529	SPAG6	NO
ENSGALG00000053281	-0.604417	-0.158569	1.07498	0.305921	PKIA	NO
ENSGALG00000048830	-0.604294	2.70615	4.09509	0.0495818	NA	NO
ENSGALG00000014662	-0.604109	6.30114	2.60981	0.113902	RBP5	NO
ENSGALG00000051160	-0.603953	-1.20419	0.415913	0.522588	NA	NO
ENSGALG00000003438	-0.603527	2.02584	2.17841	0.147625	NUF2	NO
ENSGALG00000031572	-0.60345	-1.69067	0.440939	0.5104	NA	NO
ENSGALG00000050651	-0.603386	1.45455	2.60178	0.114442	NA	NO
ENSGALG00000043080	-0.603095	-1.20107	0.471259	0.496286	CCDC85A	NO
ENSGALG00000031720	-0.602914	1.47683	3.4159	0.071818	LGI1	NO
ENSGALG00000005936	-0.602891	0.163386	0.956855	0.333737	AGTR2	NO
ENSGALG00000041898	-0.602766	2.64825	3.61214	0.0644306	FAM43A	NO
ENSGALG00000041500	-0.60249	-0.501362	0.651412	0.424282	LOC107055485	NO
ENSGALG00000023451	-0.602112	4.87325	6.43392	0.0151137	TRPM7	NO
ENSGALG00000028326	-0.601624	4.73921	1.94772	0.170372	NA	NO
ENSGALG00000027633	-0.60148	1.50035	2.03897	0.160913	RASSF9	NO
ENSGALG00000044299	-0.601202	1.2006	3.10602	0.0854831	KIAA1257	NO
ENSGALG00000029249	-0.601167	-0.948595	1.07953	0.304912	NA	NO
ENSGALG00000015154	-0.600308	1.79846	0.494065	0.486105	NA	NO
ENSGALG00000047875	-0.600289	4.58962	17.2582	0.000162112	NA	NO
ENSGALG00000016324	-0.599777	5.41928	1.86381	0.179656	GSTA4	NO
ENSGALG00000047265	-0.599125	-0.262849	1.75309	0.192848	LOC101750583	NO
ENSGALG00000051897	-0.599017	1.7693	4.59982	0.0379719	NA	NO
ENSGALG00000005160	-0.598812	6.19295	8.70974	0.00522223	VMP1	NO
ENSGALG00000033781	-0.598515	2.98977	5.03479	0.0303257	FEN1	NO
ENSGALG00000013803	-0.598221	1.39893	1.95651	0.169433	ADGRG6	NO
ENSGALG00000001749	-0.59769	4.69475	12.527	0.00101686	ACSBG2	NO
ENSGALG00000012206	-0.597588	2.76484	9.79835	0.0032207	CGRRF1	NO
ENSGALG00000043283	-0.596834	-1.13484	1.35882	0.250503	LGI2	NO
ENSGALG00000049062	-0.596385	-0.487845	0.807844	0.374025	NA	NO
ENSGALG00000034354	-0.596215	6.42279	12.8562	0.000889318	ERG28	NO
ENSGALG00000000678	-0.595945	7.15161	8.96963	0.00464687	CITED4	NO
ENSGALG00000049626	-0.59567	4.1399	2.81893	0.100792	KIFC1	NO
ENSGALG00000046413	-0.595635	3.08174	11.6744	0.00144575	PRR15L	NO
ENSGALG00000004128	-0.59513	1.67469	2.88968	0.0967508	CYSLTR1	NO
ENSGALG00000047249	-0.595011	-1.49828	0.715336	0.402604	NA	NO
ENSGALG00000051154	-0.593742	-1.19758	0.75081	0.39128	NA	NO
ENSGALG00000023066	-0.592801	7.42173	8.28302	0.00633755	DNAJA1	NO
ENSGALG00000008168	-0.592699	2.02571	4.51055	0.0397873	ANKRD16	NO
ENSGALG00000046455	-0.591771	3.42884	2.89689	0.0963494	NA	NO
ENSGALG00000050872	-0.591675	0.559052	1.42766	0.239037	NA	NO
ENSGALG00000008281	-0.591666	2.74693	2.33231	0.134419	NEURL1	NO
ENSGALG00000041512	-0.591535	2.86418	6.27958	0.016291	LOC101748144	NO
ENSGALG00000053035	-0.591435	0.65717	3.68789	0.0618076	NA	NO
ENSGALG00000024507	-0.591064	2.15716	2.72344	0.106553	MIR22	NO
ENSGALG00000039335	-0.591026	6.76621	12.4961	0.00102977	SLC25A22	NO
ENSGALG00000015692	-0.590496	-0.646616	0.58452	0.448939	POLN	NO
ENSGALG00000013189	-0.590015	2.65034	8.3899	0.00603625	LPCAT1	NO
ENSGALG00000041494	-0.588984	4.90917	7.89926	0.00755859	GOLGB1	NO
ENSGALG00000003595	-0.5886	-1.6395	0.579377	0.450928	NA	NO
ENSGALG00000008100	-0.587817	-1.74597	0.493229	0.486473	RAPSN	NO
ENSGALG00000044141	-0.587806	3.85449	5.85056	0.0201129	THAP6	NO
ENSGALG00000037479	-0.587751	1.74961	2.05939	0.158882	IGSF21	NO
ENSGALG00000018557	-0.587532	3.66443	0.872877	0.355649	SOD3	NO
ENSGALG00000013940	-0.587443	-0.0266453	1.00864	0.321139	LNX1	NO
ENSGALG00000003456	-0.586647	-2.40025	0.388381	0.602489	CA12	NO
ENSGALG00000049058	-0.586342	-1.58522	0.481558	0.491644	NA	NO
ENSGALG00000000226	-0.586276	1.06651	1.2854	0.263506	TMEM9	NO
ENSGALG00000053206	-0.58619	1.39109	3.71818	0.0607919	NA	NO
ENSGALG00000040836	-0.586062	0.630812	0.923774	0.34214	FAM196A	NO
ENSGALG00000005315	-0.585817	2.79222	13.0903	0.000808981	RPUSD1	NO
ENSGALG00000008272	-0.585107	4.68	5.58782	0.022923	TMED3	NO
ENSGALG00000026007	-0.584847	2.3786	2.86105	0.0983631	DOLK	NO
ENSGALG00000033641	-0.584588	2.93289	1.34296	0.25324	NRG2	NO
ENSGALG00000051954	-0.584199	2.78264	3.16302	0.0827655	RBM43	NO
ENSGALG00000001951	-0.584067	-0.274197	0.757065	0.389332	FAM102B	NO
ENSGALG00000046369	-0.583873	3.46418	3.8137	0.0577081	SPA17	NO
ENSGALG00000033811	-0.58375	2.23619	3.09536	0.0860026	PTPRN	NO
ENSGALG00000014515	-0.583711	-0.219699	1.15762	0.288271	C1QTNF7	NO
ENSGALG00000004141	-0.583054	9.33407	2.40432	0.128713	LBFABP	NO
ENSGALG00000004777	-0.582451	2.77208	1.90123	0.175443	AIFM2	NO
ENSGALG00000038810	-0.58144	3.69317	8.01159	0.00717712	LOC100858962	NO
ENSGALG00000008682	-0.581395	2.9317	6.1641	0.0172362	SLC25A43	NO
ENSGALG00000013999	-0.581145	-0.91355	0.645368	0.426423	NA	NO
ENSGALG00000053184	-0.580829	-0.612674	1.09314	0.301923	NA	NO
ENSGALG00000006221	-0.580786	-0.959483	0.813338	0.372421	KIF1A	NO
ENSGALG00000009803	-0.579924	5.89335	2.26647	0.139893	MGST2	NO
ENSGALG00000033378	-0.579141	4.50351	11.8056	0.0013689	AKTIP	NO
ENSGALG00000032156	-0.578448	2.22848	4.73713	0.035353	TUBGCP6	NO
ENSGALG00000004771	-0.578237	5.91524	3.1668	0.0825888	C1QB	NO
ENSGALG00000010507	-0.577731	0.967153	2.13024	0.152064	FCRL4	NO
ENSGALG00000005643	-0.577068	4.04884	2.17253	0.148159	LYVE1	NO
ENSGALG00000006016	-0.576785	0.233657	1.09582	0.301339	PASK	NO
ENSGALG00000009157	-0.575533	1.39406	1.92854	0.172443	ECT2	NO
ENSGALG00000000824	-0.575413	4.84181	16.436	0.000220173	MYLKSML	NO
ENSGALG00000000071	-0.575237	2.40297	7.47261	0.00921682	DDIAS	NO
ENSGALG00000030008	-0.574345	6.65105	5.76485	0.0209865	HHEX	NO
ENSGALG00000002412	-0.574178	7.54429	6.13325	0.0174985	GBA2	NO
ENSGALG00000026780	-0.573897	1.80263	7.03773	0.0113136	TPGS1	NO
ENSGALG00000003245	-0.573257	4.38527	4.83515	0.0336041	LSM1	NO
ENSGALG00000033332	-0.572854	-0.186239	1.67482	0.202882	NA	NO
ENSGALG00000012000	-0.572697	4.3248	15.0953	0.000366784	METTL14	NO
ENSGALG00000007543	-0.572601	-2.05437	0.303314	0.584811	APCDD1L	NO
ENSGALG00000003408	-0.571963	2.53207	9.37466	0.00388056	RP1-27O5.3	NO
ENSGALG00000052896	-0.571884	6.02681	4.35327	0.0432211	NA	NO
ENSGALG00000038688	-0.571762	-1.05385	0.940577	0.337836	ADAMTS17	NO
ENSGALG00000049331	-0.571604	-0.681586	1.31004	0.259049	NA	NO
ENSGALG00000038637	-0.571228	1.93072	4.2691	0.0451906	SHF	NO
ENSGALG00000010659	-0.571226	1.98304	7.59806	0.00869229	ING2	NO
ENSGALG00000034349	-0.570534	1.47027	2.66715	0.110123	KRT10	NO
ENSGALG00000044125	-0.57021	0.17193	1.92406	0.172931	MLLT11	NO
ENSGALG00000054738	-0.570166	-0.329786	0.593222	0.445606	NA	NO
ENSGALG00000033635	-0.570004	2.2308	2.25947	0.14049	PTGS2	NO
ENSGALG00000004322	-0.569945	1.00235	1.51545	0.225349	AHR1B	NO
ENSGALG00000034069	-0.569563	1.44063	3.3545	0.0743196	TMEM106C	NO
ENSGALG00000040521	-0.569544	-0.840956	0.862923	0.358378	HOXA2	NO
ENSGALG00000006562	-0.568949	1.36906	1.74835	0.193439	MCF2	NO
ENSGALG00000000141	-0.568331	8.0593	2.3121	0.136072	BLB1	NO
ENSGALG00000049133	-0.568244	-0.341473	2.248	0.141475	NA	NO
ENSGALG00000010098	-0.567701	1.81061	1.33364	0.254868	SLC6A9	NO
ENSGALG00000021592	-0.567694	-0.938033	0.977389	0.328663	TLCD2	NO
ENSGALG00000028626	-0.567366	-1.01293	0.907787	0.346305	DCLRE1B	NO
ENSGALG00000054410	-0.567264	-1.53459	0.289829	0.593251	NA	NO
ENSGALG00000049402	-0.567203	5.49093	2.89404	0.0965077	NA	NO
ENSGALG00000042521	-0.566708	-0.0715097	1.41163	0.241646	MPP3	NO
ENSGALG00000026625	-0.566551	-0.970412	0.687186	0.41194	MIR6613	NO
ENSGALG00000025958	-0.566461	0.257027	0.952219	0.334898	LOC112530098	NO
ENSGALG00000004515	-0.566184	-0.380722	0.937111	0.338717	NA	NO
ENSGALG00000014818	-0.566051	-0.00439076	1.81803	0.184976	TRIM45	NO
ENSGALG00000010703	-0.565699	4.61816	5.21383	0.0276793	C14orf159	NO
ENSGALG00000004442	-0.565323	7.85124	11.1431	0.00180691	PPA1	NO
ENSGALG00000014581	-0.564882	4.37022	7.40787	0.00950065	BORCS8	NO
ENSGALG00000012032	-0.564461	2.55092	2.49281	0.122079	PRRG4	NO
ENSGALG00000000589	-0.564175	2.73944	4.0817	0.0499385	BTN1A1	NO
ENSGALG00000046823	-0.563515	4.51597	5.24781	0.027206	SNX22	NO
ENSGALG00000011189	-0.563431	0.432225	3.62444	0.0639963	TCTE3	NO
ENSGALG00000007665	-0.56271	2.60377	4.55589	0.0388536	POLE	NO
ENSGALG00000026590	-0.562502	3.45867	6.85132	0.0123638	KLF13	NO
ENSGALG00000053276	-0.562377	-1.44983	0.38337	0.539243	CCDC166	NO
ENSGALG00000012710	-0.562254	-1.27545	0.874046	0.355331	NCS1	NO
ENSGALG00000030809	-0.56216	-1.24045	1.00854	0.321164	NA	NO
ENSGALG00000038649	-0.562071	0.924848	2.81839	0.100823	DONSON	NO
ENSGALG00000021647	-0.561784	-1.40148	0.559898	0.458587	NRTN	NO
ENSGALG00000027562	-0.561518	0.339093	2.37263	0.131189	PURG	NO
ENSGALG00000016570	-0.561058	-0.295227	1.486	0.22983	LOC770996	NO
ENSGALG00000047176	-0.561012	3.94072	3.01793	0.0898825	NA	NO
ENSGALG00000025774	-0.560828	0.692872	1.21768	0.276273	HOXB2	NO
ENSGALG00000009512	-0.560655	4.76748	1.64098	0.207415	TFPI2	NO
ENSGALG00000028759	-0.560585	-1.40128	0.442432	0.509688	LYPD6B	NO
ENSGALG00000012947	-0.560246	0.724976	2.59881	0.114643	CAPRIN2	NO
ENSGALG00000010088	-0.559829	3.41296	5.04458	0.0301741	RALGAPA1	NO
ENSGALG00000001583	-0.559752	2.74001	5.04505	0.0301668	TRAF1	NO
ENSGALG00000011386	-0.559564	3.50046	13.1941	0.000775855	BCS1L	NO
ENSGALG00000002427	-0.558334	5.66012	2.13076	0.152016	SMIM5	NO
ENSGALG00000041744	-0.557997	-0.933579	0.907193	0.346461	OTOS	NO
ENSGALG00000049256	-0.557641	1.10944	1.79093	0.188213	NA	NO
ENSGALG00000028407	-0.557291	-0.0100362	0.854398	0.360738	GDF9	NO
ENSGALG00000017276	-0.557218	2.89905	1.37936	0.247011	ARHGEF5	NO
ENSGALG00000010929	-0.556937	0.528004	3.23982	0.0792552	SPARCL1	NO
ENSGALG00000004689	-0.556471	0.914319	1.6057	0.212273	PKN3	NO
ENSGALG00000027707	-0.556435	2.48614	1.24422	0.271177	ESM1	NO
ENSGALG00000031266	-0.556419	-1.56179	0.52421	0.473177	NA	NO
ENSGALG00000051496	-0.556366	-0.886401	1.15407	0.289002	NA	NO
ENSGALG00000004360	-0.556139	0.259875	1.14987	0.289869	LACAAT2L	NO
ENSGALG00000038896	-0.556095	2.4948	7.71554	0.00822986	ZBTB8AL	NO
ENSGALG00000032220	-0.555889	3.27912	1.29602	0.261573	ELN	NO
ENSGALG00000032577	-0.555737	3.2834	4.20417	0.0467773	MECOM	NO
ENSGALG00000053290	-0.554758	0.782392	2.6571	0.110775	NA	NO
ENSGALG00000015283	-0.554168	0.503367	0.900983	0.348099	CEP57L1	NO
ENSGALG00000045228	-0.554048	3.18012	3.93547	0.0540243	PTCRA	NO
ENSGALG00000041732	-0.553707	3.07221	9.41538	0.00381132	C20orf112	NO
ENSGALG00000013848	-0.553622	4.52654	8.53675	0.00564688	MVK	NO
ENSGALG00000040426	-0.553516	6.57703	7.0141	0.0114413	CREG1	NO
ENSGALG00000042356	-0.553465	-0.615341	0.834924	0.366213	FSTL3	NO
ENSGALG00000021314	-0.552947	-0.663501	1.32608	0.256197	PLA2G10	NO
ENSGALG00000001017	-0.552612	2.80425	3.57865	0.0656291	WRAP73	NO
ENSGALG00000045684	-0.552439	7.09762	1.63309	0.208489	PLVAP	NO
ENSGALG00000014799	-0.552363	0.83837	2.97305	0.0922215	METTL4	NO
ENSGALG00000004083	-0.552275	-1.14166	0.481715	0.491574	GRIA1	NO
ENSGALG00000007172	-0.552082	1.45686	4.7508	0.0351033	FHIT	NO
ENSGALG00000012319	-0.552037	0.629089	2.48272	0.122815	SLC9B2	NO
ENSGALG00000051148	-0.551948	0.576644	1.13771	0.292398	PLIN5	NO
ENSGALG00000028135	-0.551505	3.0583	3.83735	0.0569716	NA	NO
ENSGALG00000011657	-0.551372	3.3559	4.48074	0.0404146	EAF2	NO
ENSGALG00000009690	-0.550985	2.16994	1.08085	0.30462	CENPF	NO
ENSGALG00000013775	-0.550348	-1.8689	0.31541	0.577447	CDH19	NO
ENSGALG00000053543	-0.550346	4.69686	3.68678	0.0618452	NA	NO
ENSGALG00000045362	-0.550006	-1.09397	0.730434	0.397726	LOC101749471	NO
ENSGALG00000053141	-0.548828	-0.152621	0.365183	0.602489	NA	NO
ENSGALG00000019568	-0.548363	0.162292	1.32419	0.256532	NA	NO
ENSGALG00000055087	-0.548294	1.63682	2.50708	0.121046	NA	NO
ENSGALG00000035282	-0.547502	5.41262	3.715	0.0608977	IGF2	NO
ENSGALG00000013229	-0.547084	4.34754	5.15353	0.0285415	CMAS	NO
ENSGALG00000005118	-0.547017	-1.24695	0.656237	0.422585	FAM124B	NO
ENSGALG00000011208	-0.546809	1.95806	4.83049	0.033685	HELQ	NO
ENSGALG00000004627	-0.546737	2.95682	0.433529	0.513956	NA	NO
ENSGALG00000001136	-0.546366	-0.504293	0.948676	0.335788	LOC419390	NO
ENSGALG00000048451	-0.546122	-0.103208	1.05538	0.310316	NA	NO
ENSGALG00000005338	-0.546118	6.96055	6.14215	0.0174224	RPS21	NO
ENSGALG00000008883	-0.545869	4.17288	4.49384	0.0401377	TCF7L2	NO
ENSGALG00000027587	-0.545738	1.33696	1.52443	0.224005	LRG1	NO
ENSGALG00000049137	-0.545576	1.75994	3.99309	0.0523721	C20orf196	NO
ENSGALG00000047125	-0.545186	-0.44232	1.64883	0.206353	NA	NO
ENSGALG00000000908	-0.545079	3.25464	4.37578	0.0427104	ADAT1	NO
ENSGALG00000000901	-0.545019	3.43517	2.16013	0.149291	NA	NO
ENSGALG00000007357	-0.544751	3.0811	2.96194	0.0928109	BCL6	NO
ENSGALG00000017011	-0.544031	2.22295	4.16817	0.047683	TRIM13	NO
ENSGALG00000041650	-0.543417	5.69435	11.1035	0.00183745	DUSP7	NO
ENSGALG00000042836	-0.543258	0.965505	1.62138	0.210097	KCNH2	NO
ENSGALG00000031149	-0.543169	0.187772	0.699017	0.407977	CD55	NO
ENSGALG00000003842	-0.54255	0.354234	0.852932	0.361146	GHRH	NO
ENSGALG00000037811	-0.542064	1.99552	2.47552	0.123344	NRSN1	NO
ENSGALG00000023909	-0.541986	1.80805	1.7218	0.196785	ENTPD2L	NO
ENSGALG00000039999	-0.541946	1.87229	2.74612	0.105151	FZD8	NO
ENSGALG00000008304	-0.54183	1.81998	1.40231	0.24318	STN1	NO
ENSGALG00000042936	-0.541634	0.0992943	1.28627	0.263348	SYCE3	NO
ENSGALG00000052184	-0.541296	2.64544	3.32393	0.0756007	NA	NO
ENSGALG00000042023	-0.541012	4.90326	9.65127	0.00343514	LOC776463	NO
ENSGALG00000041926	-0.540639	8.20617	8.80135	0.00501121	NA	NO
ENSGALG00000035818	-0.540479	-1.11165	1.13716	0.292514	NA	NO
ENSGALG00000028304	-0.539961	-0.475787	0.67754	0.415214	MMR1L4	NO
ENSGALG00000037642	-0.539282	5.01749	4.40951	0.0419574	SLC23A1	NO
ENSGALG00000015196	-0.539276	-1.13243	1.07459	0.306008	ASXL3	NO
ENSGALG00000048013	-0.538865	4.39199	6.50745	0.0145852	RPP14	NO
ENSGALG00000049427	-0.537938	-2.28323	0.23799	0.628269	RELT	NO
ENSGALG00000012886	-0.537616	3.97807	6.60522	0.013913	LOC420903	NO
ENSGALG00000052581	-0.537351	-0.682095	1.09934	0.300574	ARL16	NO
ENSGALG00000016993	-0.537039	5.1539	4.45778	0.0409049	SUCLA2	NO
ENSGALG00000015708	-0.536884	4.56497	2.9172	0.0952284	FGFR3	NO
ENSGALG00000051027	-0.536571	3.35362	1.22434	0.274983	NA	NO
ENSGALG00000044678	-0.536413	-0.786646	0.484467	0.490347	MEIKIN	NO
ENSGALG00000051213	-0.535031	0.313687	1.28054	0.264396	NA	NO
ENSGALG00000031016	-0.535015	1.37445	3.65949	0.0627767	GTF3C4	NO
ENSGALG00000039528	-0.534761	1.11949	2.13535	0.151586	PLCE1	NO
ENSGALG00000000186	-0.53476	1.70972	6.73666	0.0130612	MTCH1	NO
ENSGALG00000036500	-0.534364	5.25216	3.5431	0.0669287	GRB7	NO
ENSGALG00000030920	-0.534304	9.86056	2.60213	0.114419	APOC3	NO
ENSGALG00000037400	-0.533473	1.37763	1.99196	0.165706	NA	NO
ENSGALG00000037336	-0.533309	-0.514644	0.715722	0.402478	PRTG	NO
ENSGALG00000039263	-0.53325	1.01901	2.83039	0.100124	PDE6G	NO
ENSGALG00000009345	-0.532978	3.66447	10.2658	0.00262844	DCAF4L2	NO
ENSGALG00000010589	-0.532805	-1.65033	0.451891	0.505222	FLRT2	NO
ENSGALG00000008752	-0.532727	3.20726	4.20322	0.0468009	LOC423222	NO
ENSGALG00000012490	-0.532577	-0.876224	0.807637	0.374086	TEX33	NO
ENSGALG00000001169	-0.532431	-0.892069	0.473089	0.495456	CRB2	NO
ENSGALG00000012160	-0.532339	1.25357	1.22722	0.274427	KIF18A	NO
ENSGALG00000044739	-0.53226	-1.02208	0.237516	0.628611	NA	NO
ENSGALG00000047124	-0.531889	0.910014	1.52324	0.224182	NA	NO
ENSGALG00000026663	-0.531615	4.00919	6.55897	0.0142268	CX3CL1	NO
ENSGALG00000033854	-0.531338	3.46437	4.99379	0.0309695	CSF1	NO
ENSGALG00000048419	-0.531289	-0.302051	0.688186	0.411603	NA	NO
ENSGALG00000010384	-0.531086	-1.66248	0.687573	0.41181	CLRN1	NO
ENSGALG00000039173	-0.531035	0.593406	0.654115	0.42333	RGMA	NO
ENSGALG00000030888	-0.529865	-1.87855	0.539507	0.466832	NA	NO
ENSGALG00000049357	-0.529347	1.14113	2.42058	0.127464	NA	NO
ENSGALG00000002558	-0.528956	-0.412949	1.13753	0.292437	ASL1	NO
ENSGALG00000052650	-0.528576	3.31899	6.37751	0.015533	C8orf59	NO
ENSGALG00000009368	-0.528576	0.911663	0.975446	0.329139	RGS6	NO
ENSGALG00000045658	-0.528364	2.15073	4.30097	0.0444336	ABHD14A	NO
ENSGALG00000043198	-0.528248	2.95223	2.551	0.117931	SPEG	NO
ENSGALG00000011900	-0.527406	5.94318	6.22014	0.0167703	NAGA	NO
ENSGALG00000019276	-0.52651	-0.242245	0.538808	0.467119	SLCO1B1	NO
ENSGALG00000027165	-0.526118	5.44246	2.07033	0.157806	RSFR	NO
ENSGALG00000003972	-0.526043	5.60125	6.1393	0.0174468	FAXDC2	NO
ENSGALG00000010309	-0.52565	-1.01852	0.55838	0.459193	ZC2HC1C	NO
ENSGALG00000026332	-0.525316	-0.93633	0.560416	0.458381	LOC431092	NO
ENSGALG00000010633	-0.525276	0.294701	0.987227	0.326269	GPX7	NO
ENSGALG00000025884	-0.525239	3.98345	11.7221	0.00141732	NABP1	NO
ENSGALG00000005655	-0.524828	0.406315	1.68843	0.201092	NA	NO
ENSGALG00000050176	-0.524141	0.729682	0.769822	0.385402	NA	NO
ENSGALG00000029837	-0.523515	5.59372	4.54413	0.0390936	OST4	NO
ENSGALG00000030185	-0.523158	4.99008	3.63013	0.0637967	PTDSS1	NO
ENSGALG00000048032	-0.522346	1.03685	0.615132	0.437386	NA	NO
ENSGALG00000000887	-0.522342	5.96664	4.90193	0.0324664	NR0B2	NO
ENSGALG00000004324	-0.521899	3.75965	6.38371	0.0154864	SETD1A	NO
ENSGALG00000046427	-0.52185	-1.50814	0.44112	0.510313	SAMD14	NO
ENSGALG00000006409	-0.521252	4.87519	1.1091	0.298465	PODXL	NO
ENSGALG00000030803	-0.520793	-0.0593701	0.593413	0.445534	NA	NO
ENSGALG00000004465	-0.520742	4.7506	4.12892	0.0486929	PALD1	NO
ENSGALG00000008757	-0.520172	2.73796	3.39736	0.0725635	CNRIP1	NO
ENSGALG00000043906	-0.51993	6.17036	8.85585	0.00489001	CHDSD	NO
ENSGALG00000010090	-0.51936	2.39305	5.77167	0.0209155	FHIP1A	NO
ENSGALG00000028142	-0.518674	0.864146	3.20201	0.0809621	HACD4	NO
ENSGALG00000015389	-0.518582	2.53894	0.636838	0.429472	TMPRSS7	NO
ENSGALG00000001702	-0.518053	3.18955	1.79954	0.187177	EXOC3L1	NO
ENSGALG00000037112	-0.518022	1.0026	3.40308	0.0723326	NA	NO
ENSGALG00000044662	-0.517787	0.169234	0.352639	0.555897	LOC107049909	NO
ENSGALG00000044466	-0.517625	3.55836	3.29781	0.0767151	RIPK3	NO
ENSGALG00000037040	-0.517607	4.48163	3.60368	0.0647309	NA	NO
ENSGALG00000016693	-0.517531	3.03697	3.19642	0.0812179	CSF2RA	NO
ENSGALG00000018815	-0.517411	3.18701	2.51845	0.120231	PCGF2	NO
ENSGALG00000027320	-0.517359	-2.1199	0.434368	0.513551	LOC112531994	NO
ENSGALG00000004740	-0.51731	-1.02048	0.591252	0.446358	TMOD2	NO
ENSGALG00000021569	-0.517256	6.40077	2.56118	0.117222	C1QA	NO
ENSGALG00000001620	-0.5171	5.09316	6.95612	0.0117611	CUTAL	NO
ENSGALG00000010719	-0.516942	-1.06998	0.483639	0.490715	NEIL3	NO
ENSGALG00000015849	-0.516483	4.8087	2.10826	0.154142	ME1	NO
ENSGALG00000054252	-0.515287	1.40992	3.54594	0.066824	TM4SF1	NO
ENSGALG00000043006	-0.514958	7.69268	3.03911	0.0888021	PDIA4	NO
ENSGALG00000005063	-0.514953	3.73227	7.96038	0.00734843	ST6GALNAC4	NO
ENSGALG00000024298	-0.514931	0.554335	1.37423	0.247877	ADAMTSL5	NO
ENSGALG00000054208	-0.514382	3.17852	6.43086	0.0151361	GDAP1L1	NO
ENSGALG00000047025	-0.514261	-1.87809	0.184347	0.66992	NA	NO
ENSGALG00000005093	-0.514127	3.7263	6.82294	0.0125326	SMG8	NO
ENSGALG00000015897	-0.514019	-0.598098	0.721333	0.400656	IMPG1	NO
ENSGALG00000000731	-0.513951	3.91519	2.58904	0.115306	THEMIS2	NO
ENSGALG00000006564	-0.513591	5.82239	5.95987	0.0190553	DNAJB11	NO
ENSGALG00000021040	-0.513283	5.13721	8.59659	0.00549596	HAGHL	NO
ENSGALG00000002390	-0.513161	4.33183	1.37519	0.247714	CA6	NO
ENSGALG00000027712	-0.513003	6.12191	2.53445	0.119094	SLAMF8	NO
ENSGALG00000001320	-0.512957	6.54109	0.876818	0.354577	CYP1A2	NO
ENSGALG00000025389	-0.512902	-1.74442	0.49638	0.485092	LOC112530236	NO
ENSGALG00000004986	-0.512601	1.07677	1.14287	0.291323	CERCAM	NO
ENSGALG00000030614	-0.5125	8.48247	2.34018	0.133781	ADH1C	NO
ENSGALG00000054143	-0.51243	1.95149	2.14094	0.151065	NA	NO
ENSGALG00000050026	-0.512428	4.72356	4.93725	0.0318817	SCARF1	NO
ENSGALG00000029721	-0.512218	2.80814	2.68053	0.109262	LOC419602	NO
ENSGALG00000028501	-0.511908	2.70612	5.59424	0.0228496	DCK	NO
ENSGALG00000033338	-0.511695	6.87459	2.88781	0.0968551	GPT2	NO
ENSGALG00000049581	-0.51124	3.03302	12.2876	0.00112165	NA	NO
ENSGALG00000016440	-0.511202	3.83948	11.9436	0.0012927	KLF11	NO
ENSGALG00000009415	-0.510846	-0.417832	0.663582	0.420021	SMOC1	NO
ENSGALG00000041344	-0.51053	5.32022	7.20249	0.0104646	FABP5	NO
ENSGALG00000041202	-0.509736	4.65894	10.9453	0.00196485	FBXO32	NO
ENSGALG00000030176	-0.509732	2.46078	3.66772	0.0624941	NA	NO
ENSGALG00000030821	-0.509634	-1.7292	0.258934	0.61359	CBLN3	NO
ENSGALG00000007114	-0.50898	14.1307	2.21367	0.144471	APOA1	NO
ENSGALG00000053262	-0.508653	1.59064	2.74359	0.105306	HIST2H4B	NO
ENSGALG00000049219	-0.508567	-1.32491	0.20764	0.651036	NA	NO
ENSGALG00000015652	-0.508423	2.16414	4.10397	0.0493467	MFSD10	NO
ENSGALG00000049561	-0.508148	-1.66092	0.398635	0.531312	NA	NO
ENSGALG00000048804	-0.507735	-1.81958	0.302459	0.585339	NA	NO
ENSGALG00000051380	-0.507423	3.69355	1.51616	0.225243	NA	NO
ENSGALG00000046687	-0.50731	6.99777	2.8578	0.0985485	LOC107050775	NO
ENSGALG00000011080	-0.507287	1.38032	0.423362	0.518907	BDKRB2	NO
ENSGALG00000049444	-0.507267	1.41561	0.441302	0.510227	MHCY12	NO
ENSGALG00000045212	-0.506883	1.14923	1.69615	0.200086	PLCD3	NO
ENSGALG00000051643	-0.506122	-0.734494	0.498939	0.483975	NA	NO
ENSGALG00000008676	-0.506057	6.61871	3.09059	0.0862362	RRBP1	NO
ENSGALG00000048097	-0.505823	0.748548	1.93275	0.171986	HIST1H4D	NO
ENSGALG00000020449	-0.505038	2.45743	6.69451	0.0133281	COX16	NO
ENSGALG00000044755	-0.504891	0.149779	1.03891	0.314072	NA	NO
ENSGALG00000002210	-0.504707	8.85367	10.2232	0.00267732	PPIB	NO
ENSGALG00000038044	-0.5045	2.67889	7.73368	0.00816083	NME6	NO
ENSGALG00000051641	-0.504468	-0.361272	2.12411	0.152641	NA	NO
ENSGALG00000017042	-0.504159	6.30361	5.89065	0.0197179	UFM1	NO
ENSGALG00000049516	-0.504119	1.49114	2.93383	0.0943214	NA	NO
ENSGALG00000009907	-0.50369	2.21395	2.61975	0.113236	G2E3	NO
ENSGALG00000011681	-0.503454	3.88466	4.19609	0.0469789	DEPDC7	NO
ENSGALG00000050728	-0.503429	-0.186291	0.564655	0.456698	NA	NO
ENSGALG00000032148	-0.503426	7.26534	4.50673	0.0398672	CANX	NO
ENSGALG00000004263	-0.502964	6.11899	17.2524	0.000162461	MYDGF	NO
ENSGALG00000020788	-0.502924	0.676175	1.2155	0.276698	CCDC141	NO
ENSGALG00000015879	-0.502924	1.32842	1.19525	0.280678	HUNK	NO
ENSGALG00000002982	-0.50256	3.04182	3.12192	0.0847151	SLC2A6	NO
ENSGALG00000026716	-0.502469	0.748772	0.819626	0.370597	CELF5	NO
ENSGALG00000005425	-0.502435	6.33976	4.66441	0.0367145	OGT	NO
ENSGALG00000004035	-0.502211	-1.24969	0.360106	0.551761	CRYBA1	NO
ENSGALG00000004251	-0.502063	-2.02527	0.305915	0.583212	ARR3	NO
ENSGALG00000011865	-0.5019	4.46735	1.46029	0.233832	SMTN	NO
ENSGALG00000030526	-0.501781	3.67804	3.33879	0.0749749	IL1RL2	NO
ENSGALG00000012194	-0.501458	3.62733	5.45899	0.0244534	CCDC34	NO
ENSGALG00000023554	-0.501134	2.07296	3.25601	0.0785369	PIGW	NO
ENSGALG00000003461	-0.500741	1.70115	4.1757	0.047492	USP49	NO
ENSGALG00000013838	-0.500731	-1.36182	0.324641	0.571952	ADAM20	NO
ENSGALG00000002581	-0.500586	6.2134	3.11412	0.085091	HTATIP2	NO
ENSGALG00000016447	-0.500556	7.13482	2.66942	0.109977	PDIA6	NO
ENSGALG00000016633	-0.500429	1.44335	3.46705	0.0698057	HMBOX1	NO
ENSGALG00000032644	-0.500069	5.13734	8.04777	0.00705869	NA	NO
ENSGALG00000043671	-0.499963	1.45786	2.33777	0.133976	NA	NO
ENSGALG00000011406	-0.499316	0.35837	0.736881	0.39567	NTN4	NO
ENSGALG00000002955	-0.498853	1.82632	1.172	0.285338	ADAMTSL2	NO
ENSGALG00000033530	-0.498769	7.50378	11.77	0.00138931	GRN	NO
ENSGALG00000030845	-0.498485	2.4046	3.36038	0.0740756	ENHO	NO
ENSGALG00000035466	-0.498263	-0.149797	0.807694	0.374069	CACNB4	NO
ENSGALG00000025386	-0.497956	1.14345	1.20757	0.278248	MIR1723	NO
ENSGALG00000030626	-0.497699	2.10599	2.26641	0.139898	FZD6	NO
ENSGALG00000003435	-0.496768	-0.87578	0.783617	0.381217	PGC	NO
ENSGALG00000004849	-0.496641	0.919506	1.02848	0.316484	WSCD2	NO
ENSGALG00000029396	-0.496003	4.08213	3.12762	0.0844419	NA	NO
ENSGALG00000006101	-0.49572	4.46583	22.269	2.77394e-05	ARFRP1	NO
ENSGALG00000000820	-0.495682	2.33493	0.90195	0.347844	HTR1D	NO
ENSGALG00000008060	-0.495588	-0.962052	0.80163	0.375851	PRKAR2B	NO
ENSGALG00000000573	-0.495211	2.87346	3.46004	0.070078	PER3	NO
ENSGALG00000022875	-0.49519	1.88097	1.66425	0.204284	MOG	NO
ENSGALG00000015459	-0.495188	3.53366	8.10762	0.00686729	ZFP92	NO
ENSGALG00000049859	-0.493451	0.21084	1.90267	0.175284	H2AFJ	NO
ENSGALG00000011289	-0.493264	2.86602	4.34397	0.0434339	NKIRAS1	NO
ENSGALG00000015123	-0.493008	3.41392	7.40236	0.00952527	ZDHHC23	NO
ENSGALG00000003687	-0.492446	2.57599	4.96166	0.0314843	OGFOD2	NO
ENSGALG00000015257	-0.492257	1.23375	3.36848	0.0737416	GIN1	NO
ENSGALG00000020999	-0.492231	0.167134	1.25276	0.269564	DYNLL1	NO
ENSGALG00000004286	-0.491405	1.80137	1.1944	0.280845	COL13A1	NO
ENSGALG00000038797	-0.491202	2.39753	6.00073	0.0186755	MANBAL	NO
ENSGALG00000051297	-0.491048	3.43046	2.4643	0.124173	NA	NO
ENSGALG00000005601	-0.490973	-1.55383	0.337353	0.564552	DNAH12	NO
ENSGALG00000053954	-0.490859	-1.70898	0.31853	0.575578	NA	NO
ENSGALG00000010269	-0.490776	-0.540609	0.376645	0.542806	KCNAB1	NO
ENSGALG00000018702	-0.490707	2.30378	3.40754	0.0721533	LOC770126	NO
ENSGALG00000006707	-0.490358	4.74577	3.17063	0.0824101	NOX1	NO
ENSGALG00000040433	-0.490213	2.40882	2.57604	0.116196	CEP295	NO
ENSGALG00000027166	-0.490142	3.04825	0.459377	0.501735	ART7B	NO
ENSGALG00000007358	-0.490001	-0.154623	1.32753	0.255943	CILP	NO
ENSGALG00000020340	-0.489941	-1.89411	0.359989	0.551826	TMX1	NO
ENSGALG00000026822	-0.48986	4.52895	12.3206	0.00110658	WDR81	NO
ENSGALG00000042990	-0.489776	1.17391	3.72013	0.0607274	IFT27	NO
ENSGALG00000028587	-0.489282	4.80955	8.46842	0.00582462	TMX4	NO
ENSGALG00000028172	-0.488962	2.28343	3.05518	0.0879922	WDR90	NO
ENSGALG00000050069	-0.488886	3.23617	1.62297	0.209878	NA	NO
ENSGALG00000052290	-0.488831	-0.714444	0.829055	0.367887	NA	NO
ENSGALG00000005120	-0.488467	0.47713	0.460347	0.501287	FBLN2	NO
ENSGALG00000008298	-0.488136	-0.431096	0.618517	0.436137	LRRC17	NO
ENSGALG00000002125	-0.487879	2.1514	3.68964	0.0617482	TMOD1	NO
ENSGALG00000008359	-0.487827	1.70396	0.528321	0.471458	CD248	NO
ENSGALG00000003774	-0.487713	5.14898	3.41583	0.0718207	ATP13A2	NO
ENSGALG00000045762	-0.487688	-2.14676	0.299744	0.587021	SHISA8	NO
ENSGALG00000011489	-0.487582	1.27551	1.17028	0.285688	TBXT	NO
ENSGALG00000039864	-0.48728	2.73014	2.50431	0.121247	NA	NO
ENSGALG00000011181	-0.486805	3.1253	6.06922	0.0180569	FKBP14	NO
ENSGALG00000011918	-0.486668	3.40801	6.64375	0.0136573	CCDC134	NO
ENSGALG00000032031	-0.486629	0.453172	1.26112	0.267995	MMP16	NO
ENSGALG00000040644	-0.486596	7.76464	4.22163	0.0463446	C8G	NO
ENSGALG00000054205	-0.485865	3.70102	4.05808	0.0505748	NA	NO
ENSGALG00000052612	-0.485814	8.02363	3.93029	0.0541755	RPS27L	NO
ENSGALG00000030153	-0.485354	4.22355	3.47602	0.0694596	NUDT8	NO
ENSGALG00000015528	-0.485128	1.9909	0.913415	0.344831	JAKMIP1	NO
ENSGALG00000034134	-0.484662	2.64545	10.6767	0.002203	ZNF302	NO
ENSGALG00000007101	-0.484159	7.83805	6.13896	0.0174496	ZPR1	NO
ENSGALG00000026311	-0.483894	1.94247	1.41076	0.241789	C12orf75	NO
ENSGALG00000050441	-0.48344	1.77794	1.57017	0.217307	CRCBL	NO
ENSGALG00000046953	-0.482878	1.20088	1.592	0.214197	NA	NO
ENSGALG00000010811	-0.482811	7.78558	3.80273	0.0580533	LGMN	NO
ENSGALG00000013776	-0.482647	-0.412118	0.53013	0.470705	CEP135	NO
ENSGALG00000000783	-0.482478	2.07037	2.62616	0.112809	PTAFR	NO
ENSGALG00000016580	-0.481774	-0.96862	0.35838	0.552712	SCARA5	NO
ENSGALG00000001551	-0.480642	5.44373	5.10825	0.0292081	CCNL2	NO
ENSGALG00000005744	-0.480078	4.71713	32.1186	1.29889e-06	EMC8	NO
ENSGALG00000008285	-0.479795	7.44876	6.13785	0.0174591	NAPEPLD	NO
ENSGALG00000041955	-0.479123	-1.435	0.561202	0.458068	LRRC56	NO
ENSGALG00000002244	-0.478977	-1.61707	0.301323	0.586042	AGRP	NO
ENSGALG00000032398	-0.478791	3.52605	1.70867	0.198466	ASPM	NO
ENSGALG00000000474	-0.477545	8.0834	6.63299	0.0137282	RPL36	NO
ENSGALG00000026687	-0.477445	0.870408	0.986098	0.326543	PLCD4	NO
ENSGALG00000053019	-0.477389	3.22566	4.94493	0.0317561	NA	NO
ENSGALG00000048751	-0.477369	4.06295	2.66452	0.110293	NA	NO
ENSGALG00000003025	-0.477069	0.563296	1.09482	0.301557	NA	NO
ENSGALG00000048889	-0.4769	-1.53571	0.252154	0.618258	NA	NO
ENSGALG00000049002	-0.47668	0.995375	1.35339	0.251435	C1orf167	NO
ENSGALG00000014851	-0.47661	2.83138	2.57954	0.115955	FBXO4	NO
ENSGALG00000000817	-0.476608	4.23629	4.95613	0.031574	ZNF821	NO
ENSGALG00000009028	-0.476101	3.9184	5.43766	0.0247173	BTBD3	NO
ENSGALG00000050645	-0.475933	-1.86293	0.343998	0.560757	LOC107054098	NO
ENSGALG00000032349	-0.475796	5.47668	1.17164	0.285412	CDH5	NO
ENSGALG00000047574	-0.475437	2.47659	5.52273	0.0236829	NA	NO
ENSGALG00000007153	-0.475343	4.68487	13.3793	0.000720254	DYL1	NO
ENSGALG00000013072	-0.47513	1.11792	0.946396	0.336363	AKR1B10	NO
ENSGALG00000036452	-0.475116	5.0912	11.4063	0.00161734	CDK5RAP3	NO
ENSGALG00000052196	-0.474838	5.02645	3.98227	0.052678	NA	NO
ENSGALG00000046125	-0.474824	5.25239	4.6629	0.0367433	PECAM1	NO
ENSGALG00000003540	-0.474701	3.21583	4.88253	0.0327926	CEP95	NO
ENSGALG00000050403	-0.474607	-1.35702	0.569282	0.454871	LYPD1	NO
ENSGALG00000031214	-0.474371	5.46489	14.6536	0.000435316	MED9	NO
ENSGALG00000008713	-0.47374	2.6496	2.26752	0.139804	BIRC5	NO
ENSGALG00000048109	-0.473728	3.38208	0.557916	0.459378	LOC107051636	NO
ENSGALG00000001779	-0.473665	2.27308	5.90772	0.0195523	KIAA0895L	NO
ENSGALG00000017025	-0.473646	2.6897	1.19855	0.280024	CKAP2	NO
ENSGALG00000052156	-0.473405	5.34929	2.64506	0.111562	LOC107056277	NO
ENSGALG00000038411	-0.472463	0.234063	0.778937	0.38263	CENPL	NO
ENSGALG00000001527	-0.472373	1.86725	0.818131	0.37103	VWA1	NO
ENSGALG00000003250	-0.472213	3.53732	5.60095	0.022773	ITPA	NO
ENSGALG00000017179	-0.472142	3.08187	1.39901	0.243727	PDGFD	NO
ENSGALG00000044449	-0.472114	1.65853	1.05635	0.310096	LAG3	NO
ENSGALG00000036257	-0.471486	4.66395	4.53568	0.0392668	ORMDL1	NO
ENSGALG00000002850	-0.471372	4.40701	3.58603	0.0653629	RASA2	NO
ENSGALG00000000378	-0.471353	2.19476	4.49808	0.0400485	SLC25A37	NO
ENSGALG00000005966	-0.471272	7.54032	4.23016	0.0461349	SEC61A1	NO
ENSGALG00000053925	-0.471266	2.8048	3.95385	0.0534913	NA	NO
ENSGALG00000054039	-0.471252	-0.780148	0.775532	0.383662	NA	NO
ENSGALG00000000775	-0.471048	8.38847	4.87439	0.0329304	CTSS	NO
ENSGALG00000044204	-0.470795	3.03225	3.43065	0.0712313	AEN	NO
ENSGALG00000020320	-0.470474	4.52375	8.392	0.00603047	NA	NO
ENSGALG00000044326	-0.469966	7.0687	1.74894	0.193366	LOC426820	NO
ENSGALG00000034229	-0.469917	0.445644	1.27417	0.265569	ZNF703	NO
ENSGALG00000033304	-0.469847	-0.711126	0.483766	0.490659	MYBL1	NO
ENSGALG00000042446	-0.469609	6.35166	1.52516	0.225871	ACSM5	NO
ENSGALG00000025692	-0.46911	-0.368084	1.12177	0.29576	NA	NO
ENSGALG00000005462	-0.469076	1.22655	0.394114	0.533638	ZP4	NO
ENSGALG00000004267	-0.46904	6.56041	6.08285	0.0179365	SIGIRR	NO
ENSGALG00000043597	-0.468409	-0.479045	0.674438	0.416275	RAD54B	NO
ENSGALG00000003973	-0.468051	4.18779	6.59646	0.0139719	TLCD1	NO
ENSGALG00000045028	-0.468046	3.49454	0.533943	0.469123	LRRC19	NO
ENSGALG00000006738	-0.467982	5.82918	3.77683	0.0588774	CDK5RAP1	NO
ENSGALG00000011241	-0.467731	4.29177	4.27925	0.0449481	RFTN1	NO
ENSGALG00000001234	-0.467413	4.58225	1.9418	0.171007	CETP	NO
ENSGALG00000040878	-0.466992	5.56923	5.17241	0.0282685	TMEM208	NO
ENSGALG00000008632	-0.466698	3.16232	1.89653	0.175966	ACSS1A	NO
ENSGALG00000046971	-0.466532	3.15151	3.38909	0.0728986	NA	NO
ENSGALG00000027822	-0.466265	3.21011	4.83263	0.0336478	LOC101747660	NO
ENSGALG00000054978	-0.46623	1.88106	1.18357	0.283006	LOC101748032	NO
ENSGALG00000014787	-0.466213	5.45482	5.49114	0.0240614	SLC30A5	NO
ENSGALG00000004882	-0.466173	5.55582	13.9749	0.000568211	PPCS	NO
ENSGALG00000051779	-0.465923	3.79292	6.33787	0.0158352	PRORSD1P	NO
ENSGALG00000006546	-0.465752	8.12543	3.66856	0.0624655	CD81	NO
ENSGALG00000029930	-0.46572	2.9861	3.42599	0.0714161	LOC100858152	NO
ENSGALG00000027897	-0.465261	-1.03341	0.487348	0.489067	DTX1	NO
ENSGALG00000051964	-0.464542	1.71806	0.0975926	0.756327	NA	NO
ENSGALG00000035419	-0.464488	1.84008	1.18358	0.283005	CDON	NO
ENSGALG00000008398	-0.464443	0.769953	0.699178	0.407924	MPP4	NO
ENSGALG00000019042	-0.4643	3.00629	4.98791	0.031063	ALG8	NO
ENSGALG00000009012	-0.463784	3.56011	2.7521	0.104785	ZNF385B	NO
ENSGALG00000041823	-0.463381	3.37282	8.10296	0.00688199	PICK1	NO
ENSGALG00000051159	-0.463324	6.19614	5.70335	0.0216386	FBXW9	NO
ENSGALG00000006407	-0.463157	3.82479	4.20704	0.0467058	LOC378902	NO
ENSGALG00000000761	-0.463069	5.90112	1.64851	0.206395	TSKU	NO
ENSGALG00000009063	-0.4627	-0.838873	0.64039	0.428198	PASD1	NO
ENSGALG00000001718	-0.462573	6.59186	5.46127	0.0244253	CCNG1	NO
ENSGALG00000005521	-0.461973	5.00471	3.80558	0.0579634	PER2	NO
ENSGALG00000028149	-0.461954	4.16772	3.99023	0.0524529	MED18	NO
ENSGALG00000039710	-0.461595	5.27934	12.0754	0.00122414	HDAC7	NO
ENSGALG00000052628	-0.461559	2.28774	1.66712	0.203903	NA	NO
ENSGALG00000003929	-0.461541	3.77981	5.12179	0.0290071	SYS1	NO
ENSGALG00000052768	-0.461264	1.60518	2.57173	0.116492	LDLR	NO
ENSGALG00000023517	-0.461061	6.58429	4.92261	0.0321227	AGPAT2	NO
ENSGALG00000036635	-0.460999	-1.26789	0.642584	0.427414	NA	NO
ENSGALG00000011393	-0.460754	3.71667	6.10767	0.0177193	ZNF142	NO
ENSGALG00000039205	-0.460328	3.78184	0.431898	0.514744	LOC101751456	NO
ENSGALG00000020316	-0.460326	3.21063	2.16733	0.148632	IL13RA2	NO
ENSGALG00000010119	-0.460187	3.33355	1.31343	0.258442	CDKL2	NO
ENSGALG00000052782	-0.460177	1.19238	2.22131	0.143798	NA	NO
ENSGALG00000030025	-0.459457	1.57041	0.322326	0.57332	FABP4	NO
ENSGALG00000035050	-0.459334	3.02536	4.18567	0.0472404	NA	NO
ENSGALG00000036792	-0.459217	-0.165574	0.812835	0.372567	TIGD5	NO
ENSGALG00000053325	-0.459035	-0.708786	0.439651	0.511015	NA	NO
ENSGALG00000047143	-0.458875	4.49685	2.40975	0.128294	HEBP2	NO
ENSGALG00000032278	-0.45887	5.08696	10.0345	0.0029056	ATF6B	NO
ENSGALG00000035325	-0.458847	0.253038	0.600034	0.443025	PMAIP1	NO
ENSGALG00000041923	-0.458715	2.65145	1.66387	0.204335	ESPL1	NO
ENSGALG00000034811	-0.458689	9.06797	4.15393	0.0480466	RPLP2	NO
ENSGALG00000030940	-0.458681	9.63957	2.81178	0.10121	BLB2	NO
ENSGALG00000044811	-0.458554	10.0299	1.17113	0.285515	LOC100858647	NO
ENSGALG00000030291	-0.458541	5.13793	2.42356	0.127236	IRF9	NO
ENSGALG00000010971	-0.458059	-1.08641	0.528163	0.471524	CSRNP3	NO
ENSGALG00000000978	-0.457927	2.66268	5.44887	0.0245781	CEP104	NO
ENSGALG00000027534	-0.457803	6.50802	1.91265	0.174181	NA	NO
ENSGALG00000026363	-0.457724	1.10031	1.48658	0.22974	FIGNL1	NO
ENSGALG00000050471	-0.457337	0.0348454	0.421732	0.519708	NA	NO
ENSGALG00000050475	-0.4572	0.148508	1.56786	0.217638	NA	NO
ENSGALG00000035883	-0.456868	0.948692	1.44583	0.236121	ZMYND10	NO
ENSGALG00000024964	-0.456731	-0.627643	0.662241	0.420487	LOC112531638	NO
ENSGALG00000014428	-0.456656	3.98241	2.34166	0.133662	TAPBPL	NO
ENSGALG00000006253	-0.456604	4.49493	7.29563	0.0100151	ILKAP	NO
ENSGALG00000036754	-0.4565	3.44005	2.02572	0.162247	CHKA	NO
ENSGALG00000026284	-0.456075	2.56894	1.45256	0.235052	IKBIP	NO
ENSGALG00000038223	-0.456007	-2.10194	0.262525	0.61115	WHRN	NO
ENSGALG00000003203	-0.45599	0.083042	1.20736	0.278289	NA	NO
ENSGALG00000052541	-0.455553	4.1603	5.63144	0.0224286	AMHR2	NO
ENSGALG00000039705	-0.455002	0.862013	1.22531	0.274796	GFPT2	NO
ENSGALG00000011468	-0.454895	3.69245	1.23636	0.272675	IGFBP5	NO
ENSGALG00000012374	-0.454748	3.24159	1.41161	0.241649	FRMD6	NO
ENSGALG00000045305	-0.454722	-1.0432	0.318794	0.57542	NA	NO
ENSGALG00000050005	-0.454193	5.5759	5.5633	0.0232061	NA	NO
ENSGALG00000037170	-0.454108	2.16527	1.76976	0.19079	TRIM39.2	NO
ENSGALG00000041604	-0.454021	-1.07962	0.460402	0.501261	NPTXR	NO
ENSGALG00000044733	-0.453746	4.71728	1.0138	0.31992	LOC112531842	NO
ENSGALG00000011446	-0.453513	4.02803	1.53985	0.221719	TNFAIP2	NO
ENSGALG00000030932	-0.453422	4.4587	0.769673	0.385448	NKX2-3	NO
ENSGALG00000027482	-0.453291	3.54834	6.56377	0.0141939	SNTB2	NO
ENSGALG00000038515	-0.453169	4.03901	3.13858	0.0839186	LFNG	NO
ENSGALG00000010256	-0.452939	4.71966	4.2231	0.0463085	TIPARP	NO
ENSGALG00000046212	-0.452922	1.28616	1.82352	0.184327	MILR1	NO
ENSGALG00000002631	-0.452688	0.651638	0.574954	0.452649	LRRC75A	NO
ENSGALG00000025946	-0.4526	2.34608	2.31263	0.136029	MOB3C	NO
ENSGALG00000031874	-0.452597	6.56371	4.39261	0.0423328	HIST1H101	NO
ENSGALG00000002899	-0.452522	3.48418	4.27337	0.0450885	AACS	NO
ENSGALG00000020386	-0.452204	1.30766	0.599932	0.443063	BDKRB1	NO
ENSGALG00000049433	-0.452196	-1.82976	0.277996	0.600869	LOC112531135	NO
ENSGALG00000008217	-0.451256	0.309249	1.01385	0.319909	RNFT2	NO
ENSGALG00000029172	-0.450579	5.92247	4.87314	0.0329516	NDUFC2	NO
ENSGALG00000014513	-0.450548	2.18683	0.957379	0.333606	CDCA3	NO
ENSGALG00000044098	-0.450325	2.03298	6.6757	0.0134492	ZNF746	NO
ENSGALG00000012124	-0.449566	2.83365	2.88874	0.0968029	PELI2	NO
ENSGALG00000036942	-0.449082	2.26575	1.19412	0.280901	KCNA3	NO
ENSGALG00000003726	-0.44858	-1.10178	0.391843	0.534814	EGFLAM	NO
ENSGALG00000031398	-0.448362	1.41478	1.26465	0.267335	NA	NO
ENSGALG00000016215	-0.448296	1.48882	0.922395	0.342496	CXorf36	NO
ENSGALG00000011423	-0.448284	3.59761	6.2713	0.0163569	FGFR1OP	NO
ENSGALG00000006809	-0.44801	2.12535	0.761889	0.387839	POU2AF1	NO
ENSGALG00000011993	-0.4479	5.04196	10.4476	0.00243042	RBX1	NO
ENSGALG00000029947	-0.447681	3.13972	3.68852	0.0617864	NA	NO
ENSGALG00000035505	-0.447633	1.39651	1.99334	0.165563	AOAH	NO
ENSGALG00000010237	-0.447609	6.64034	3.59119	0.0651774	NPC2	NO
ENSGALG00000007014	-0.447587	1.47697	1.06029	0.309207	LOXL4	NO
ENSGALG00000001117	-0.447311	3.3108	3.61488	0.0643335	PFKFB2	NO
ENSGALG00000030964	-0.446778	0.599194	1.35248	0.251592	LRRC20	NO
ENSGALG00000037854	-0.446178	7.69127	5.22825	0.0274773	TKFC	NO
ENSGALG00000021025	-0.446067	-0.848886	0.205734	0.652532	LOC419276	NO
ENSGALG00000012704	-0.445843	5.12792	8.18268	0.00663503	MYLIP	NO
ENSGALG00000045602	-0.44497	1.14336	0.716211	0.402319	REM1	NO
ENSGALG00000032590	-0.444871	2.65325	3.45916	0.0701122	NDE1	NO
ENSGALG00000035950	-0.44456	-1.36259	0.254697	0.616498	NGFR	NO
ENSGALG00000030979	-0.444401	2.95641	6.08245	0.01794	MKS1	NO
ENSGALG00000050001	-0.444172	6.18716	3.59999	0.0648626	RNASEK	NO
ENSGALG00000016636	-0.444166	0.59036	0.670185	0.417737	ARSH	NO
ENSGALG00000049324	-0.443995	2.87236	1.52792	0.223484	NA	NO
ENSGALG00000054469	-0.443987	3.80061	4.91648	0.0322242	DISP1	NO
ENSGALG00000005519	-0.443739	-0.167277	0.790008	0.379301	TLL2	NO
ENSGALG00000054243	-0.443664	0.74412	0.44428	0.50881	NA	NO
ENSGALG00000004704	-0.44316	-1.21067	0.464328	0.499453	TDRD12	NO
ENSGALG00000008153	-0.442879	2.15365	3.10728	0.0854221	IL15RA	NO
ENSGALG00000005293	-0.442715	0.656918	0.406299	0.52741	GNG13	NO
ENSGALG00000042020	-0.442596	5.72336	1.8975	0.175858	LGALS1B	NO
ENSGALG00000031158	-0.44248	7.30584	2.80492	0.101615	OAT	NO
ENSGALG00000016357	-0.442294	6.50721	4.0809	0.04996	PRDX4	NO
ENSGALG00000049528	-0.442221	-1.7422	0.344939	0.560224	NA	NO
ENSGALG00000054776	-0.442208	0.573038	1.66302	0.204448	NA	NO
ENSGALG00000050023	-0.442127	-1.58618	0.191169	0.664248	NA	NO
ENSGALG00000038608	-0.442072	4.69568	3.623	0.0640471	HSPB11	NO
ENSGALG00000015182	-0.441905	2.50923	5.22978	0.0274561	NEPRO	NO
ENSGALG00000053036	-0.441877	-0.440437	1.39649	0.244144	LOC107055206	NO
ENSGALG00000041205	-0.441843	3.1643	4.81494	0.0339569	LOC107056275	NO
ENSGALG00000017089	-0.441782	3.49152	5.0057	0.0307809	SLC46A3	NO
ENSGALG00000051271	-0.44161	3.96312	2.21273	0.144553	NA	NO
ENSGALG00000053091	-0.441579	-1.75154	0.219308	0.642056	NA	NO
ENSGALG00000012218	-0.440953	2.40772	3.10781	0.0853965	CBY1	NO
ENSGALG00000001777	-0.44089	5.55988	6.34807	0.0157568	MFSD11	NO
ENSGALG00000026553	-0.44067	-1.47612	0.305082	0.583723	CMYA5	NO
ENSGALG00000007152	-0.440522	1.63357	1.42641	0.239238	FAM3D	NO
ENSGALG00000010801	-0.440379	-0.984544	0.310009	0.580712	TMEM61	NO
ENSGALG00000016552	-0.440349	3.82526	8.15744	0.00671217	NA	NO
ENSGALG00000006131	-0.440288	6.56167	2.3455	0.133352	FTCD	NO
ENSGALG00000054038	-0.440109	1.53553	0.878587	0.354097	LOC107049115	NO
ENSGALG00000053125	-0.439994	-0.964745	0.455933	0.503335	NA	NO
ENSGALG00000052016	-0.439823	-0.146061	1.46666	0.232832	ADRA2B	NO
ENSGALG00000014140	-0.43941	6.36763	3.81031	0.0578147	ARFGAP3	NO
ENSGALG00000039576	-0.439236	2.74437	1.7312	0.195593	KNSTRN	NO
ENSGALG00000015190	-0.438923	4.29298	7.75168	0.00809298	GTPBP8	NO
ENSGALG00000049304	-0.43844	-0.678522	0.741762	0.394124	NA	NO
ENSGALG00000052994	-0.43834	-0.0272997	1.13433	0.293108	LOC420030	NO
ENSGALG00000006609	-0.437951	2.53006	1.08054	0.304689	EPHB1	NO
ENSGALG00000023749	-0.437707	3.63775	5.194	0.0279597	DARS2	NO
ENSGALG00000015053	-0.437459	6.90715	0.97308	0.329719	GLDC	NO
ENSGALG00000007151	-0.437314	2.81604	3.96716	0.0531086	BRWD3	NO
ENSGALG00000016911	-0.437121	2.31062	2.76583	0.10395	RNF219	NO
ENSGALG00000016558	-0.436888	1.10459	0.540354	0.466485	VEGFD	NO
ENSGALG00000031991	-0.436877	2.59085	1.77286	0.190409	NA	NO
ENSGALG00000027093	-0.436484	2.47799	2.75191	0.104797	TLR1B	NO
ENSGALG00000003670	-0.436333	6.30012	2.86973	0.0978713	MAFB	NO
ENSGALG00000012452	-0.435602	2.16113	3.19145	0.0814462	MIS18BP1	NO
ENSGALG00000048815	-0.435367	6.58444	0.370044	0.546347	NA	NO
ENSGALG00000016524	-0.43523	4.30814	3.17999	0.0819752	CAD	NO
ENSGALG00000012378	-0.43491	3.42544	7.4425	0.00934771	KATNA1	NO
ENSGALG00000003648	-0.434735	0.610574	0.759765	0.388495	SVIP	NO
ENSGALG00000001325	-0.434532	4.10663	0.4422	0.509799	CYP1A1	NO
ENSGALG00000001006	-0.434476	0.969096	1.47679	0.231254	TP73	NO
ENSGALG00000015372	-0.43397	6.43056	2.39543	0.129402	ATP5I	NO
ENSGALG00000005383	-0.433155	4.25159	14.9712	0.000384802	BRCC3	NO
ENSGALG00000002316	-0.433019	4.79254	16.9694	0.000180412	NUBP2	NO
ENSGALG00000009179	-0.432976	8.60136	4.6746	0.0365204	TNFSF10	NO
ENSGALG00000051142	-0.432809	-0.494829	0.395246	0.533054	FAM180B	NO
ENSGALG00000047664	-0.432676	4.69853	6.71633	0.0131893	NA	NO
ENSGALG00000043287	-0.431898	1.80442	0.644888	0.426593	CAV1	NO
ENSGALG00000013001	-0.431481	-0.244797	0.686557	0.412152	NA	NO
ENSGALG00000047323	-0.431399	4.19778	6.27325	0.0163413	SPEF1	NO
ENSGALG00000006838	-0.431398	0.689127	1.46348	0.23333	LOC416959	NO
ENSGALG00000002637	-0.43122	0.232192	0.140333	0.709888	RBP7	NO
ENSGALG00000006612	-0.431125	3.07208	4.85536	0.0332552	ASXL1	NO
ENSGALG00000026300	-0.430451	5.61693	3.08727	0.086399	NA	NO
ENSGALG00000002394	-0.430273	4.38108	3.54775	0.0667572	RGP1	NO
ENSGALG00000002802	-0.430191	4.60154	1.71315	0.197892	PACSIN1	NO
ENSGALG00000040254	-0.430176	4.66557	13.6077	0.000657415	UQCC1	NO
ENSGALG00000031534	-0.43012	2.79608	3.92061	0.0544596	ARID5B	NO
ENSGALG00000050629	-0.429962	-0.716058	0.591146	0.446398	NA	NO
ENSGALG00000036477	-0.429786	4.55341	8.06585	0.00700026	CHPF2	NO
ENSGALG00000053404	-0.429523	3.49869	2.55381	0.117735	NA	NO
ENSGALG00000047211	-0.429492	3.46311	1.68302	0.201801	FCER1G	NO
ENSGALG00000039336	-0.42937	-0.504545	0.346864	0.559136	OTX5	NO
ENSGALG00000009855	-0.42934	3.93633	2.55156	0.117892	TBC1D9	NO
ENSGALG00000009520	-0.429103	2.27164	2.56371	0.117046	2023-03-01	NO
ENSGALG00000040626	-0.429031	5.9865	3.86456	0.056137	NDUFA2	NO
ENSGALG00000008095	-0.428991	3.02212	1.2584	0.268505	KIF23	NO
ENSGALG00000005291	-0.428586	1.33097	1.93958	0.171247	LOC416530	NO
ENSGALG00000040120	-0.428553	3.17583	1.88052	0.177761	LOC107049269	NO
ENSGALG00000029209	-0.427868	-0.423094	0.235531	0.630045	NA	NO
ENSGALG00000019114	-0.427761	6.96656	2.48693	0.122507	CLDN10	NO
ENSGALG00000051564	-0.427746	1.44678	1.17637	0.284456	NA	NO
ENSGALG00000003747	-0.427685	2.50076	0.884898	0.352392	OSMR	NO
ENSGALG00000002908	-0.427681	1.39488	0.924853	0.341861	TRAIP	NO
ENSGALG00000006460	-0.427468	1.9512	1.92232	0.173121	TTLL9	NO
ENSGALG00000005688	-0.427057	4.73041	2.38057	0.130563	DNASE1L3	NO
ENSGALG00000049843	-0.426874	0.520089	1.21722	0.276364	LOC107049738	NO
ENSGALG00000011904	-0.42686	2.76955	7.59421	0.00870789	TRMT5	NO
ENSGALG00000020582	-0.426331	3.82978	7.13419	0.010808	SLC39A3	NO
ENSGALG00000003733	-0.426188	1.26135	0.665489	0.419359	LIFR	NO
ENSGALG00000010839	-0.42616	7.0459	13.9241	0.000579738	SPCS3	NO
ENSGALG00000011238	-0.426055	2.69644	1.57383	0.216781	WLS	NO
ENSGALG00000008727	-0.425951	-1.05291	0.390119	0.535709	PLA2G4B	NO
ENSGALG00000002452	-0.425754	3.06626	1.2629	0.267662	AQP3	NO
ENSGALG00000052348	-0.425744	6.23117	3.94771	0.0536685	NA	NO
ENSGALG00000005417	-0.425339	2.83376	7.91347	0.00750916	JMJD4	NO
ENSGALG00000039983	-0.425198	4.73924	6.44684	0.0150194	EEPD1	NO
ENSGALG00000004975	-0.425121	3.1377	2.70187	0.107905	LOC769755	NO
ENSGALG00000046727	-0.425111	1.74613	2.18969	0.146608	INPP1	NO
ENSGALG00000000243	-0.425103	3.56746	2.93658	0.0941728	RDM1	NO
ENSGALG00000009330	-0.424975	5.76371	2.13237	0.151865	DEGS1	NO
ENSGALG00000030376	-0.424858	7.0269	5.16536	0.0283701	DHRS3	NO
ENSGALG00000029983	-0.424089	1.41181	1.00053	0.32307	ANGPT1	NO
ENSGALG00000015346	-0.423932	4.72328	2.75172	0.104809	NFKBIZ	NO
ENSGALG00000053016	-0.423738	0.618579	2.23735	0.142397	NA	NO
ENSGALG00000052939	-0.423725	-1.50946	0.397818	0.53173	NA	NO
ENSGALG00000016186	-0.423653	4.44361	1.03686	0.314546	PDE9A	NO
ENSGALG00000051484	-0.423592	-1.59924	0.373314	0.544588	NA	NO
ENSGALG00000015166	-0.423378	2.43029	2.09546	0.155367	GCNT1	NO
ENSGALG00000039536	-0.423376	9.1151	1.04662	0.312307	C8orf22	NO
ENSGALG00000004112	-0.423259	4.58008	6.329	0.0159036	FUCA1	NO
ENSGALG00000046929	-0.422454	1.17557	2.02319	0.162503	NA	NO
ENSGALG00000029565	-0.422269	0.216802	1.19221	0.281281	NA	NO
ENSGALG00000042773	-0.422213	0.553547	1.08818	0.303008	VOPP1	NO
ENSGALG00000054002	-0.422154	2.13901	1.71776	0.197301	G6PC3	NO
ENSGALG00000049524	-0.422125	5.05675	2.99723	0.0909529	NA	NO
ENSGALG00000043088	-0.421868	0.742779	0.743917	0.393443	ROBO4	NO
ENSGALG00000041981	-0.421791	2.26363	2.84503	0.099279	PRR7	NO
ENSGALG00000019845	-0.421623	11.2152	1.00826	0.321231	AvBD9	NO
ENSGALG00000042491	-0.421439	0.99989	0.933519	0.339635	HIST1H4D	NO
ENSGALG00000030834	-0.421423	3.99014	0.414792	0.523146	ATP8B1	NO
ENSGALG00000053626	-0.421172	-1.7261	0.209752	0.649389	LOC107050390	NO
ENSGALG00000054593	-0.421169	-1.23425	0.425938	0.517644	NA	NO
ENSGALG00000012080	-0.42085	2.40634	1.73649	0.194925	LOC101748775	NO
ENSGALG00000003254	-0.420773	5.63586	12.9738	0.000847968	BAG4	NO
ENSGALG00000029381	-0.420691	7.51218	2.39416	0.1295	NA	NO
ENSGALG00000000791	-0.420122	2.30201	1.42263	0.239852	FAM72A	NO
ENSGALG00000033816	-0.419939	-0.263479	0.598988	0.44342	KCTD12	NO
ENSGALG00000006714	-0.419914	4.73449	7.50706	0.00906951	CCDC61	NO
ENSGALG00000016927	-0.419527	1.27308	0.332599	0.567297	KLF5	NO
ENSGALG00000049677	-0.418775	3.30393	4.15497	0.0480202	NA	NO
ENSGALG00000041948	-0.418307	-0.0254095	0.712643	0.403484	NA	NO
ENSGALG00000017715	-0.418266	4.38269	1.46075	0.233759	TINAGL1	NO
ENSGALG00000047043	-0.417587	2.31291	4.17976	0.0473893	DNAH17	NO
ENSGALG00000031529	-0.417555	5.94336	5.13481	0.028815	ERBB2	NO
ENSGALG00000009755	-0.417004	0.161552	0.957114	0.333673	LRIG3	NO
ENSGALG00000015416	-0.41684	8.57017	4.45881	0.0408828	SDR16C5	NO
ENSGALG00000000241	-0.416736	5.22782	1.5703	0.217288	STARD4	NO
ENSGALG00000023506	-0.41672	2.16538	1.48799	0.229524	NINL	NO
ENSGALG00000052503	-0.416663	-2.09767	0.160498	0.690785	NA	NO
ENSGALG00000003699	-0.416403	-0.898632	0.31405	0.578265	EBF1	NO
ENSGALG00000046223	-0.416359	-0.0319367	1.07203	0.306577	GPR21	NO
ENSGALG00000002921	-0.416073	4.63967	10.8585	0.00203867	LANCL1	NO
ENSGALG00000016024	-0.41606	2.3443	1.22224	0.275388	SETD4	NO
ENSGALG00000006175	-0.415753	7.83665	0.492956	0.486593	DPEP1	NO
ENSGALG00000051595	-0.415658	0.457199	0.44011	0.510795	NA	NO
ENSGALG00000042708	-0.415438	2.05878	1.19488	0.280751	NA	NO
ENSGALG00000048899	-0.415306	4.59544	5.63946	0.0223391	C30H19orf53	NO
ENSGALG00000051311	-0.415298	6.68481	2.18765	0.146791	NA	NO
ENSGALG00000049751	-0.415059	1.63273	2.11658	0.153352	HIST1H2BF	NO
ENSGALG00000053196	-0.414961	1.0718	2.3315	0.134484	NA	NO
ENSGALG00000053854	-0.414956	5.86203	3.26088	0.0783224	AKR1E2	NO
ENSGALG00000034107	-0.414408	0.204576	0.686056	0.412321	TRIM63	NO
ENSGALG00000002501	-0.414337	4.03754	3.22157	0.0800743	VKORC1L1	NO
ENSGALG00000034140	-0.414249	0.75037	1.22097	0.275636	ZNF395	NO
ENSGALG00000039327	-0.414045	6.57739	4.28015	0.0449265	VAV3	NO
ENSGALG00000038549	-0.41397	-0.589498	0.696893	0.408685	XPO1P	NO
ENSGALG00000018264	-0.41396	0.653795	1.37886	0.247094	MIRLET7D	NO
ENSGALG00000012364	-0.413649	4.25484	6.64215	0.0136679	PPIL4	NO
ENSGALG00000005208	-0.413447	3.21303	2.20195	0.14551	S1PR1	NO
ENSGALG00000001942	-0.413443	3.10282	2.7415	0.105435	SPDL1	NO
ENSGALG00000031238	-0.413145	3.44912	3.0836	0.0865795	SLIRP	NO
ENSGALG00000038710	-0.413114	1.926	1.77438	0.190224	MANSC1	NO
ENSGALG00000039023	-0.412979	2.4094	0.101571	0.751575	LOC427025	NO
ENSGALG00000006327	-0.412612	5.10208	4.9882	0.0310584	FBXL21	NO
ENSGALG00000006415	-0.412406	2.64637	2.32727	0.134829	CD40LG	NO
ENSGALG00000019543	-0.412237	1.26219	1.08889	0.302851	FAM105B	NO
ENSGALG00000050843	-0.411901	-0.584347	0.369375	0.546708	NA	NO
ENSGALG00000032916	-0.411662	3.75521	3.72633	0.0605218	LOC416924	NO
ENSGALG00000051993	-0.411564	3.38869	2.79107	0.102435	NA	NO
ENSGALG00000006479	-0.411301	1.08461	0.753639	0.390397	CCM2L	NO
ENSGALG00000008368	-0.411016	3.23224	5.22593	0.0275097	RAD18	NO
ENSGALG00000016444	-0.410928	4.86036	4.94806	0.0317052	ODC	NO
ENSGALG00000002964	-0.410658	5.86627	9.27796	0.00405042	DHX37	NO
ENSGALG00000010060	-0.410328	6.60003	11.9588	0.0012846	PSMA6	NO
ENSGALG00000037246	-0.410261	2.87461	0.742199	0.393986	RAMP3	NO
ENSGALG00000024379	-0.41017	2.01903	0.522377	0.473947	ECSCR	NO
ENSGALG00000015322	-0.410083	0.0815498	0.65182	0.424138	IMPG2	NO
ENSGALG00000000685	-0.409859	4.61959	4.03784	0.0511274	MAP3K14	NO
ENSGALG00000009448	-0.409822	6.69189	5.52045	0.02371	IFRD1	NO
ENSGALG00000051852	-0.409763	0.349768	1.11403	0.297409	PKDREJ	NO
ENSGALG00000004538	-0.409748	-0.737057	0.293501	0.590928	TNN	NO
ENSGALG00000046226	-0.409688	7.45702	2.33668	0.134064	SCARB1	NO
ENSGALG00000054330	-0.409671	4.9492	2.62091	0.113159	NA	NO
ENSGALG00000050677	-0.409599	2.37987	2.92897	0.0945856	BRICD5	NO
ENSGALG00000008613	-0.409454	5.20162	5.28138	0.0267468	NDUFA1	NO
ENSGALG00000051431	-0.409395	8.64634	4.3406	0.0435114	RPS15A	NO
ENSGALG00000006965	-0.409379	2.70106	4.8303	0.0336883	C12orf43	NO
ENSGALG00000001416	-0.409356	5.59171	0.994078	0.324616	ADRA1B	NO
ENSGALG00000038054	-0.409282	3.49471	7.78151	0.0079818	FAM175B	NO
ENSGALG00000025755	-0.409253	6.20728	5.69389	0.0217408	SPTSSA	NO
ENSGALG00000043681	-0.409166	3.18937	1.69806	0.199839	DAPP1	NO
ENSGALG00000004343	-0.40859	11.0361	1.34265	0.253296	HPD	NO
ENSGALG00000015327	-0.408311	2.65045	4.72797	0.0355215	TXNL4B	NO
ENSGALG00000032053	-0.408286	-0.834571	0.454301	0.504095	SPSB4	NO
ENSGALG00000035035	-0.408154	3.20153	2.72191	0.106648	RHBDD2	NO
ENSGALG00000034014	-0.408112	2.53439	3.8238	0.0573924	C2CD2L	NO
ENSGALG00000051765	-0.408095	5.09722	4.313	0.0441514	NA	NO
ENSGALG00000014435	-0.407926	6.14818	5.56732	0.0231596	MRPL51	NO
ENSGALG00000036300	-0.407879	3.64019	3.64132	0.0634059	SEC61A2	NO
ENSGALG00000008544	-0.407803	0.158118	0.494857	0.485758	SLC8A1	NO
ENSGALG00000049853	-0.407412	1.03327	1.59967	0.213116	VAMP1	NO
ENSGALG00000007986	-0.407405	3.00952	4.69938	0.0360528	MOCS3	NO
ENSGALG00000005076	-0.407392	-1.11459	0.716054	0.40237	GUCY1B4	NO
ENSGALG00000021972	-0.406425	6.95038	2.49199	0.122139	PLIN4	NO
ENSGALG00000013627	-0.406138	4.38745	1.02469	0.317367	SLC7A2	NO
ENSGALG00000005977	-0.40613	2.76154	1.49067	0.229112	BTBD8	NO
ENSGALG00000037998	-0.406117	5.01212	7.88167	0.00762026	GLTP	NO
ENSGALG00000037525	-0.406043	4.34098	1.99903	0.164974	FGFRL1	NO
ENSGALG00000010226	-0.405791	3.24913	3.88847	0.0554145	MUTYH	NO
ENSGALG00000033989	-0.404932	7.46642	4.28139	0.044897	SLC39A14	NO
ENSGALG00000002587	-0.404884	5.57805	2.96703	0.0925406	CRCP	NO
ENSGALG00000006351	-0.404799	4.67396	2.46635	0.12402	FAS	NO
ENSGALG00000001859	-0.404381	-0.111127	0.643855	0.426961	NA	NO
ENSGALG00000015151	-0.404163	3.38739	2.26605	0.139929	B4GALT6	NO
ENSGALG00000029652	-0.404092	2.18945	2.31293	0.136004	OPHN1	NO
ENSGALG00000034975	-0.403899	0.898477	0.592798	0.445768	FUT7	NO
ENSGALG00000026796	-0.403488	2.02592	3.76556	0.0592401	SNAPIN	NO
ENSGALG00000007116	-0.403382	0.259812	0.637255	0.429322	CABP1	NO
ENSGALG00000042411	-0.403325	1.62889	0.553046	0.461331	FAM198B	NO
ENSGALG00000010847	-0.403144	3.52062	1.3783	0.247188	VEGFC	NO
ENSGALG00000031425	-0.403105	4.59538	0.896626	0.349255	PMP22	NO
ENSGALG00000002532	-0.403083	2.92832	0.722021	0.400434	GJA4	NO
ENSGALG00000009233	-0.403017	2.54839	2.55584	0.117593	LIN9	NO
ENSGALG00000013406	-0.402833	2.44772	1.3044	0.26006	EOGT	NO
ENSGALG00000005206	-0.402741	4.11812	2.9573	0.0930585	ACSL3	NO
ENSGALG00000029897	-0.402561	8.15916	5.42407	0.0248869	RPL30	NO
ENSGALG00000051384	-0.402423	-1.02624	0.280163	0.599459	NA	NO
ENSGALG00000029909	-0.402373	5.44274	6.41706	0.0152377	NA	NO
ENSGALG00000040942	-0.402298	0.0650259	0.785556	0.380635	EFCAB5	NO
ENSGALG00000012148	-0.401961	1.08967	1.06782	0.307517	ATG14	NO
ENSGALG00000001573	-0.401736	2.17467	1.80547	0.186468	P2RX1	NO
ENSGALG00000005796	-0.401446	7.99489	3.55393	0.0665299	XBP1	NO
ENSGALG00000037325	-0.401321	7.54225	7.90411	0.00754168	SERP1	NO
ENSGALG00000047316	-0.401231	1.59069	1.49361	0.228661	NA	NO
ENSGALG00000015396	-0.401202	2.67626	1.25081	0.26993	CD200	NO
ENSGALG00000002781	-0.40111	1.01828	0.562496	0.457554	BRCA1	NO
ENSGALG00000036783	-0.401028	1.00493	2.03652	0.161159	NA	NO
ENSGALG00000015906	-0.400967	6.70025	4.41993	0.0417277	COX7A2	NO
ENSGALG00000006904	-0.400826	5.28705	5.66492	0.022057	RNH1	NO
ENSGALG00000011740	-0.400788	5.38687	0.754586	0.390102	MGP	NO
ENSGALG00000040008	-0.40066	5.33276	6.54068	0.0143529	STK11	NO
ENSGALG00000009926	-0.400611	5.69298	1.677	0.202594	HAAO	NO
ENSGALG00000005080	-0.400488	4.76041	3.67835	0.0621313	ODR4	NO
ENSGALG00000014833	-0.400076	8.23846	5.03744	0.0302844	RPL37	NO
ENSGALG00000035207	-0.399976	7.52479	1.54363	0.221162	TDO2	NO
ENSGALG00000006441	-0.399868	4.52433	5.57575	0.0230619	GNPTG	NO
ENSGALG00000006933	-0.399847	-1.71411	0.301987	0.585631	C16orf52	NO
ENSGALG00000053371	-0.399602	3.20447	0.922629	0.342436	NA	NO
ENSGALG00000009870	-0.399505	6.55955	3.37714	0.0733862	IL15	NO
ENSGALG00000013177	-0.399413	1.35551	1.48007	0.230745	BCAT1	NO
ENSGALG00000005505	-0.399359	5.28483	3.81535	0.0576563	PIK3CB	NO
ENSGALG00000001058	-0.39932	5.46292	9.36537	0.00389655	ARHGEF16	NO
ENSGALG00000046353	-0.399247	2.02013	0.246674	0.622089	LOC428505	NO
ENSGALG00000015977	-0.398677	3.39622	3.3455	0.074694	SMOX	NO
ENSGALG00000032713	-0.398201	5.0997	8.6524	0.00535909	FOXA1	NO
ENSGALG00000031593	-0.398096	7.86585	2.31245	0.136043	TMSB15B	NO
ENSGALG00000015699	-0.398085	4.69219	9.06887	0.00444531	NELFA	NO
ENSGALG00000053252	-0.39807	0.476745	0.812514	0.372661	NA	NO
ENSGALG00000031170	-0.397648	0.354956	0.649981	0.424787	ADCY1	NO
ENSGALG00000005353	-0.397626	4.33913	2.12155	0.152882	FAR1	NO
ENSGALG00000051171	-0.397424	2.40257	3.51364	0.0680275	C17ORF80	NO
ENSGALG00000006342	-0.397407	3.52644	7.23809	0.0102904	UEVLD	NO
ENSGALG00000021529	-0.39736	0.405001	0.863248	0.358288	GP1BB	NO
ENSGALG00000014962	-0.397356	0.568511	0.395061	0.533149	FAM26F	NO
ENSGALG00000000712	-0.397352	5.3826	6.52597	0.0144553	NA	NO
ENSGALG00000012585	-0.397329	6.93781	2.95486	0.0931892	UBQLN1	NO
ENSGALG00000041708	-0.396727	2.19186	0.493607	0.486306	WNT4	NO
ENSGALG00000015598	-0.396277	0.312036	0.349852	0.557456	RASGRF2	NO
ENSGALG00000027416	-0.396068	3.72937	2.2475	0.141518	ROMO1	NO
ENSGALG00000049568	-0.396039	1.70279	2.75096	0.104855	NA	NO
ENSGALG00000012229	-0.395605	6.59878	3.5202	0.0677812	RPS29	NO
ENSGALG00000014727	-0.395536	1.96582	1.18282	0.283156	PDE4D	NO
ENSGALG00000008838	-0.395499	4.74953	13.7687	0.000616605	FKBP15	NO
ENSGALG00000007251	-0.395459	6.98893	4.5818	0.038331	PCYT2	NO
ENSGALG00000016102	-0.395338	-0.652869	0.291973	0.591893	CYP26B1	NO
ENSGALG00000050564	-0.395283	3.10753	1.03637	0.314658	NA	NO
ENSGALG00000047890	-0.395112	3.19989	0.862412	0.358519	NA	NO
ENSGALG00000051488	-0.394807	2.65814	3.10818	0.0853787	SFI1	NO
ENSGALG00000007123	-0.394774	2.50498	2.81796	0.100848	LOC101750621	NO
ENSGALG00000010493	-0.394764	4.63954	5.60976	0.022673	INPP5A	NO
ENSGALG00000009234	-0.394397	5.61618	5.65541	0.0221618	AMDHD2	NO
ENSGALG00000052425	-0.393895	3.28059	1.59339	0.214	BATF3	NO
ENSGALG00000011914	-0.393889	1.22964	0.849905	0.361991	CENPM	NO
ENSGALG00000040832	-0.39363	10.4481	0.777908	0.382941	CFD	NO
ENSGALG00000008256	-0.393506	2.33048	2.2849	0.138336	BLM	NO
ENSGALG00000021074	-0.393484	-0.648825	0.380066	0.540988	MYOC	NO
ENSGALG00000031359	-0.393412	1.26165	1.03955	0.313926	GCK	NO
ENSGALG00000055016	-0.393397	0.736773	1.23887	0.272194	NA	NO
ENSGALG00000049951	-0.393271	3.6642	2.73189	0.106028	SPOCK2	NO
ENSGALG00000003636	-0.393231	2.00091	2.12316	0.15273	FBLIM1	NO
ENSGALG00000003936	-0.393223	5.77615	6.69725	0.0133106	PPT1	NO
ENSGALG00000050224	-0.393202	4.12959	2.35472	0.132612	GOLT1A	NO
ENSGALG00000026490	-0.393082	8.67103	4.37035	0.042833	RPS16	NO
ENSGALG00000047290	-0.393073	0.775106	0.74916	0.391796	KIAA1755	NO
ENSGALG00000035031	-0.392879	1.40631	1.07527	0.305856	HEY1	NO
ENSGALG00000041965	-0.392646	-0.565738	0.188488	0.666462	MIOX	NO
ENSGALG00000012984	-0.391866	-0.847126	0.146818	0.703581	MYO5B	NO
ENSGALG00000049270	-0.391692	4.48285	2.30046	0.137035	LOC107050883	NO
ENSGALG00000030005	-0.39139	2.92884	1.60218	0.212765	IGSF1	NO
ENSGALG00000031263	-0.391245	6.04862	5.76506	0.0209843	TBL2	NO
ENSGALG00000041491	-0.391242	2.44699	1.04047	0.313714	ACKR4	NO
ENSGALG00000015211	-0.391127	-1.2582	0.291399	0.592256	DTNA	NO
ENSGALG00000026957	-0.390857	5.18594	2.29542	0.137455	SEMA4G	NO
ENSGALG00000016881	-0.390621	2.08348	1.42006	0.24027	GPR183	NO
ENSGALG00000032002	-0.390583	8.29923	4.3265	0.0438371	RPL34	NO
ENSGALG00000043690	-0.390574	1.40887	0.517992	0.475797	C2orf40	NO
ENSGALG00000004622	-0.389764	3.82648	5.10045	0.0293246	SPOUT1	NO
ENSGALG00000004431	-0.389748	6.53226	7.55497	0.00886876	SAR1A	NO
ENSGALG00000011881	-0.389743	2.68584	1.07404	0.306129	CCNA2	NO
ENSGALG00000010340	-0.389719	3.81518	6.9959	0.0115406	TTLL5	NO
ENSGALG00000052464	-0.389673	-0.268221	0.306621	0.582779	ANKRD33	NO
ENSGALG00000047168	-0.389342	1.1337	1.78431	0.189015	NA	NO
ENSGALG00000048152	-0.389253	6.2696	8.27906	0.00634902	SAE1	NO
ENSGALG00000032549	-0.388934	2.82945	1.97544	0.167431	TYW3	NO
ENSGALG00000004875	-0.388927	8.33223	3.53248	0.0673226	PEMT	NO
ENSGALG00000016283	-0.388479	0.947331	1.15744	0.288309	BEND6	NO
ENSGALG00000011450	-0.388416	2.13027	1.67508	0.202847	LTC4SL	NO
ENSGALG00000027963	-0.388286	6.82457	1.88099	0.177707	COX7C	NO
ENSGALG00000011455	-0.388282	9.96714	2.85214	0.0988717	CL2	NO
ENSGALG00000047163	-0.388064	3.86915	5.87525	0.0198687	TSEN54	NO
ENSGALG00000007252	-0.388048	0.300668	0.527496	0.471802	ANKDD1A	NO
ENSGALG00000000162	-0.38802	5.74729	0.521016	0.47452	DMB1	NO
ENSGALG00000052326	-0.387773	5.91436	8.60286	0.0054804	IRF2BP2	NO
ENSGALG00000051251	-0.387593	-0.135385	0.788288	0.379815	HIST1H2B7L4	NO
ENSGALG00000009229	-0.387473	7.20218	6.6112	0.013873	ATP6V0C	NO
ENSGALG00000014873	-0.387341	5.80059	0.869533	0.356563	GJA1	NO
ENSGALG00000010402	-0.387234	9.38505	2.88482	0.0970223	HPGDS	NO
ENSGALG00000032964	-0.387087	0.00809231	0.528882	0.471224	NA	NO
ENSGALG00000010432	-0.386993	6.65704	4.62218	0.0375314	GSTZ1	NO
ENSGALG00000035057	-0.386975	6.63702	3.31225	0.0760967	SLC35B1	NO
ENSGALG00000037441	-0.386885	8.78074	2.51796	0.120266	RPS27	NO
ENSGALG00000050309	-0.386755	1.96806	1.08914	0.302798	HIST1H2BO	NO
ENSGALG00000054856	-0.386711	4.6433	1.59758	0.213411	LOC100857280	NO
ENSGALG00000034282	-0.386672	1.3466	3.65697	0.0628635	LRFN3	NO
ENSGALG00000008914	-0.386633	3.57667	0.819996	0.370491	NRAP	NO
ENSGALG00000011475	-0.386612	8.17761	3.0034	0.0906327	SMARCAL1	NO
ENSGALG00000049278	-0.386547	0.996056	1.35442	0.251258	NA	NO
ENSGALG00000002576	-0.386478	2.21112	1.19388	0.28095	ASL	NO
ENSGALG00000001921	-0.386337	-0.330168	1.22596	0.27467	SDCCAG3	NO
ENSGALG00000039212	-0.386049	7.52085	4.56735	0.0386215	NDUFA13	NO
ENSGALG00000038601	-0.386007	-0.251226	0.565759	0.456261	NA	NO
ENSGALG00000012041	-0.385964	4.56067	10.9698	0.00194452	ACTR10	NO
ENSGALG00000001328	-0.385913	8.99906	3.2746	0.0777209	BSG	NO
ENSGALG00000053144	-0.385035	-0.287663	0.239314	0.627318	LOC112530097	NO
ENSGALG00000005135	-0.384719	4.45799	2.17317	0.1481	SERPINE2	NO
ENSGALG00000011572	-0.384527	5.76002	4.17388	0.0475381	ASPG	NO
ENSGALG00000038624	-0.384412	2.36308	1.77026	0.190729	GPR62	NO
ENSGALG00000030457	-0.384258	4.67793	6.87118	0.012247	CHCHD5	NO
ENSGALG00000026491	-0.38425	0.301013	1.32942	0.25561	TMEM17	NO
ENSGALG00000002305	-0.383977	1.17351	1.81946	0.184807	ZBTB41	NO
ENSGALG00000023772	-0.383805	-0.11083	0.496208	0.485167	HSPB7	NO
ENSGALG00000053942	-0.383465	1.37321	1.02882	0.316404	NA	NO
ENSGALG00000005580	-0.383196	6.24367	1.54405	0.2211	TLCD4	NO
ENSGALG00000013990	-0.383173	9.56036	3.3539	0.0743443	RPS12	NO
ENSGALG00000045427	-0.383038	4.83726	1.2234	0.275165	UPP2	NO
ENSGALG00000028659	-0.382665	2.39446	1.31378	0.258379	BLEC1	NO
ENSGALG00000010768	-0.382633	2.25623	1.12043	0.296044	PIGM	NO
ENSGALG00000033567	-0.382508	2.57324	1.93669	0.171559	NA	NO
ENSGALG00000028675	-0.382461	3.00965	2.42689	0.126982	ZCCHC7	NO
ENSGALG00000001067	-0.382446	5.354	3.72842	0.0604528	TMEM57	NO
ENSGALG00000012913	-0.38234	4.3102	0.672249	0.417026	PKP2	NO
ENSGALG00000047223	-0.381599	1.94966	3.07526	0.0869915	NA	NO
ENSGALG00000008340	-0.381551	4.57795	3.21575	0.0803375	FES	NO
ENSGALG00000014371	-0.381471	6.85839	7.28174	0.0100809	LGALS8	NO
ENSGALG00000034065	-0.381453	4.03552	4.76816	0.0347889	LOC422901	NO
ENSGALG00000038683	-0.381376	-0.119689	0.578814	0.451146	NA	NO
ENSGALG00000005483	-0.381068	1.69332	0.796025	0.377509	CDH13	NO
ENSGALG00000047060	-0.380977	2.67659	2.45553	0.124825	LOC107051305	NO
ENSGALG00000016518	-0.380948	4.79	1.95427	0.169671	PHKA2	NO
ENSGALG00000023760	-0.380946	4.42753	0.362838	0.550263	CHIA	NO
ENSGALG00000012418	-0.380561	5.14124	1.09427	0.301677	KYNU	NO
ENSGALG00000051726	-0.380357	1.68209	0.460598	0.501171	NA	NO
ENSGALG00000015851	-0.380265	1.8821	2.46295	0.124273	RWDD2A	NO
ENSGALG00000032146	-0.380231	-0.0800886	0.350116	0.557307	SLC4A5	NO
ENSGALG00000000102	-0.380191	0.917843	0.70256	0.406802	UBE2T	NO
ENSGALG00000005070	-0.38001	6.39677	11.6645	0.00145176	AP3M1	NO
ENSGALG00000032610	-0.379951	4.7317	7.53552	0.00894966	NAGLU	NO
ENSGALG00000039989	-0.379676	1.31796	0.348305	0.558325	GPR160	NO
ENSGALG00000014719	-0.379412	-0.154594	0.598193	0.44372	NA	NO
ENSGALG00000050269	-0.379376	3.88136	2.82295	0.100557	NA	NO
ENSGALG00000042858	-0.379287	4.81954	2.37849	0.130727	NA	NO
ENSGALG00000009651	-0.379014	3.21229	2.00727	0.164127	LXN	NO
ENSGALG00000001319	-0.379014	3.23326	0.396844	0.532231	CAMK1G	NO
ENSGALG00000004878	-0.378876	2.00843	2.17841	0.147625	NA	NO
ENSGALG00000002618	-0.378854	0.730787	0.36278	0.550295	KCTD7	NO
ENSGALG00000010275	-0.378807	5.34634	11.8276	0.00135646	FCF1	NO
ENSGALG00000001840	-0.378771	3.84846	0.781158	0.381959	TEK	NO
ENSGALG00000038217	-0.378495	6.9505	2.41103	0.128195	CD82	NO
ENSGALG00000047074	-0.378427	-0.210965	0.586737	0.448087	NA	NO
ENSGALG00000034973	-0.37826	1.7622	0.589051	0.447199	FZD7	NO
ENSGALG00000012821	-0.378185	1.62222	1.6462	0.206707	TUBB2B	NO
ENSGALG00000004640	-0.378168	2.80452	5.7009	0.0216649	MAD2L2	NO
ENSGALG00000005610	-0.378029	4.59643	5.07745	0.029671	SLC44A3	NO
ENSGALG00000013872	-0.377729	4.01763	6.03357	0.0183761	SEH1L	NO
ENSGALG00000036666	-0.377612	3.23518	7.04101	0.011296	ZCCHC10	NO
ENSGALG00000035295	-0.377548	3.91734	5.64066	0.0223257	AP4B1	NO
ENSGALG00000004367	-0.37752	7.82392	1.63761	0.207872	AWAT1	NO
ENSGALG00000002069	-0.37727	2.83392	3.60152	0.0648078	FAM214B	NO
ENSGALG00000011434	-0.377258	1.27379	0.906801	0.346564	SLC11A1	NO
ENSGALG00000004782	-0.377207	2.28455	2.46426	0.124175	TSEN15	NO
ENSGALG00000031262	-0.377081	1.50617	0.946624	0.336305	NA	NO
ENSGALG00000001617	-0.376865	1.16355	0.599946	0.443058	CAMKK1	NO
ENSGALG00000029669	-0.376483	5.97102	1.11185	0.297876	C1QC	NO
ENSGALG00000041140	-0.376472	6.01255	1.39002	0.245223	HTRA1	NO
ENSGALG00000030530	-0.375989	1.64316	0.807682	0.374073	HAND2	NO
ENSGALG00000031519	-0.375793	1.60065	1.01507	0.319621	KHDRBS3	NO
ENSGALG00000052250	-0.375645	1.84817	1.21896	0.281051	NA	NO
ENSGALG00000035476	-0.375614	1.70355	1.08636	0.303408	MRNIP	NO
ENSGALG00000054629	-0.375535	5.53178	1.89881	0.175712	PDCD2L	NO
ENSGALG00000053278	-0.375529	2.58995	1.06522	0.308098	SUCNR1	NO
ENSGALG00000054224	-0.375245	-0.468078	0.443697	0.509087	NA	NO
ENSGALG00000054023	-0.375164	4.01701	3.41397	0.0718953	LOC112531384	NO
ENSGALG00000008346	-0.375073	5.02183	5.78501	0.0207775	CASP18	NO
ENSGALG00000008382	-0.374782	2.85096	2.9962	0.0910065	GNAI1	NO
ENSGALG00000006855	-0.374642	6.49129	2.19345	0.14627	MELTF	NO
ENSGALG00000011822	-0.374586	5.29399	6.88845	0.0121466	CANT1	NO
ENSGALG00000047953	-0.374308	-0.21604	0.684819	0.41274	NA	NO
ENSGALG00000006936	-0.374098	2.64096	2.12446	0.152608	WDR6	NO
[truncated: 11,996 more rows]

## Sheet: down-regulted gene
	logFC	logCPM	F	PValue	symbol	DEG
ENSGALG00000008940	-7.26342	7.41708	49.5068	1.49273e-08	SPTBN5	DOWN
ENSGALG00000049923	-6.19981	-2.12359	19.1678	0.00012068	NA	DOWN
ENSGALG00000019061	-6.05952	-0.804417	16.234	0.000324613	MMP1	DOWN
ENSGALG00000010949	-5.64557	-1.88788	19.5488	0.000106624	GPNMB	DOWN
ENSGALG00000010413	-4.82455	-2.22009	13.3788	0.000910464	NGB	DOWN
ENSGALG00000055138	-4.63556	-1.83249	15.3315	0.000446211	NA	DOWN
ENSGALG00000000786	-4.44897	-0.483931	8.85441	0.00554092	CTSE	DOWN
ENSGALG00000000314	-4.33546	-1.06428	16.8289	0.000264173	NA	DOWN
ENSGALG00000033535	-4.20319	0.582677	14.4426	0.00061468	RGS16	DOWN
ENSGALG00000038192	-4.03124	-2.13688	14.7204	0.000424144	NA	DOWN
ENSGALG00000000451	-4.02642	-1.82155	14.7024	0.000559333	MEIG1	DOWN
ENSGALG00000054736	-4.02483	-0.254954	18.1567	0.000168475	NA	DOWN
ENSGALG00000042279	-3.98523	-1.18969	5.56578	0.0246129	CYP24A1	DOWN
ENSGALG00000052760	-3.97434	-1.90787	15.9474	0.000264753	ATOH7	DOWN
ENSGALG00000013085	-3.86255	-2.016	11.3312	0.0016692	PTPRO	DOWN
ENSGALG00000035557	-3.62729	-1.9057	4.73033	0.0371706	BARX1	DOWN
ENSGALG00000053507	-3.60499	1.13292	8.72927	0.00584577	ZFP2	DOWN
ENSGALG00000050544	-3.59781	-0.214134	6.6113	0.0138724	NA	DOWN
ENSGALG00000020402	-3.58551	-1.70284	14.6625	0.000433819	EFCAB11	DOWN
ENSGALG00000011722	-3.58548	-0.942936	13.1753	0.00098276	NA	DOWN
ENSGALG00000049869	-3.55692	-0.161792	8.4399	0.00662214	NA	DOWN
ENSGALG00000050835	-3.51781	-0.873568	10.0285	0.00291317	NA	DOWN
ENSGALG00000032415	-3.3017	-2.15652	9.82209	0.00368864	SEZ6L	DOWN
ENSGALG00000052931	-3.28504	-1.89968	7.47203	0.00921934	LOC427656	DOWN
ENSGALG00000053841	-3.20787	-1.51781	4.58952	0.0381767	NA	DOWN
ENSGALG00000014264	-3.09077	-1.59987	7.654	0.00846873	NSUN7	DOWN
ENSGALG00000042963	-3.07197	1.25186	11.985	0.00127074	NA	DOWN
ENSGALG00000016945	-3.06853	-2.13923	8.02855	0.00712134	LECT1	DOWN
ENSGALG00000023818	-3.0479	6.95691	19.5922	6.97908e-05	HSPB9	DOWN
ENSGALG00000038946	-3.00503	-0.811144	11.0798	0.00185594	NA	DOWN
ENSGALG00000043582	-2.95401	2.53923	7.45239	0.0093045	LY6CLEL	DOWN
ENSGALG00000019060	-2.94582	-1.2906	7.25168	0.0111987	MMP27	DOWN
ENSGALG00000026452	-2.94338	-0.124254	4.71608	0.0374385	MURC	DOWN
ENSGALG00000049235	-2.84302	-2.1829	5.35715	0.0272403	NA	DOWN
ENSGALG00000045936	-2.83466	2.19869	8.00707	0.00719208	FAM83F	DOWN
ENSGALG00000050097	-2.77664	0.968599	10.0064	0.00294131	NA	DOWN
ENSGALG00000010983	-2.76766	-1.48378	7.09252	0.0120361	NPY	DOWN
ENSGALG00000054980	-2.74243	-1.01771	8.70818	0.00522589	NA	DOWN
ENSGALG00000005572	-2.67883	3.41632	15.3933	0.000327042	NOXO1	DOWN
ENSGALG00000051331	-2.67532	-0.524804	6.66728	0.0135037	NA	DOWN
ENSGALG00000053586	-2.6047	0.764924	9.88042	0.00310727	NA	DOWN
ENSGALG00000049040	-2.58661	-1.64884	7.67992	0.00836724	NA	DOWN
ENSGALG00000047872	-2.51747	-1.119	11.524	0.00153953	NA	DOWN
ENSGALG00000041258	-2.48162	-0.884687	11.5453	0.00152589	LOC101749201	DOWN
ENSGALG00000009640	-2.44505	-1.10863	7.52598	0.00898964	CHRM5	DOWN
ENSGALG00000031306	-2.44145	1.51131	20.7308	4.688e-05	BHLHA15	DOWN
ENSGALG00000037695	-2.43019	4.76886	4.73155	0.0371479	OSR2	DOWN
ENSGALG00000047034	-2.41147	5.01552	9.04616	0.0044906	LOC107055470	DOWN
ENSGALG00000011009	-2.3783	-1.86246	4.69588	0.0378217	SCN2A	DOWN
ENSGALG00000016301	-2.37807	-1.23837	5.11122	0.0307387	MLIP	DOWN
ENSGALG00000026888	-2.3769	-2.02099	10.4329	0.00244585	LOC112531992	DOWN
ENSGALG00000025729	-2.36957	-1.63907	7.10032	0.0218146	NA	DOWN
ENSGALG00000043076	-2.36033	-1.50838	6.78816	0.0127429	NA	DOWN
ENSGALG00000050206	-2.3492	-2.02036	8.84051	0.00492379	NA	DOWN
ENSGALG00000023824	-2.3377	-0.612053	7.94184	0.00741152	LIPML5	DOWN
ENSGALG00000014695	-2.33607	-0.551717	5.17557	0.0282231	CLCN1	DOWN
ENSGALG00000019690	-2.33345	1.95422	23.6619	1.74561e-05	WDR86	DOWN
ENSGALG00000042706	-2.2833	-0.0758004	7.91308	0.00751052	TMC2	DOWN
ENSGALG00000006644	-2.24142	-1.56297	4.6472	0.037045	ACSL6	DOWN
ENSGALG00000015237	-2.23819	-1.72417	4.78812	0.0344311	PPIL6	DOWN
ENSGALG00000028250	-2.20338	3.91153	11.7199	0.00141861	ANKRD22	DOWN
ENSGALG00000041222	-2.16454	3.90449	9.1932	0.00595332	CYP7A1	DOWN
ENSGALG00000032359	-2.1569	-2.17549	5.97404	0.0189226	NA	DOWN
ENSGALG00000015935	-2.14357	2.30224	11.5012	0.00155428	SMYD1	DOWN
ENSGALG00000051174	-2.13645	-2.01312	5.71763	0.0214852	NA	DOWN
ENSGALG00000011799	-2.09843	-1.898	4.76016	0.0349333	HEBP1	DOWN
ENSGALG00000013168	-2.09794	1.84254	4.25146	0.047453	IAPP	DOWN
ENSGALG00000034067	-2.05429	-1.20765	7.27393	0.010118	FMOD	DOWN
ENSGALG00000054390	-2.04383	-1.82568	5.06738	0.0298242	NA	DOWN
ENSGALG00000006217	-2.04159	1.36239	4.46181	0.0408184	S100B	DOWN
ENSGALG00000037390	-2.02344	-1.29712	5.07793	0.0296639	GPR83L	DOWN
ENSGALG00000025438	-2.0212	-1.43327	7.01313	0.0114465	MIR1600	DOWN
ENSGALG00000018291	-2.01202	-1.92051	6.13291	0.0175015	MIR30B	DOWN
ENSGALG00000000507	-2.008	-0.95067	4.60623	0.0378451	CPNE7	DOWN

## Sheet: up-regulated genes
	logFC	logCPM	F	PValue	symbol	DEG
ENSGALG00000007669	2.0137	5.38784	13.6887	0.000636526	EGR1	UP
ENSGALG00000051798	2.05296	-1.18941	7.07077	0.0111376	NA	UP
ENSGALG00000051878	2.057	-2.0512	5.52575	0.0363576	LOC771030	UP
ENSGALG00000049379	2.10106	3.06003	44.1503	5.33078e-08	IRS2	UP
ENSGALG00000052941	2.15155	-0.330055	4.5368	0.0392439	NA	UP
ENSGALG00000031906	2.15272	0.69653	6.68058	0.0134176	FAM83C	UP
ENSGALG00000015379	2.15824	-0.856746	8.26711	0.00638375	TAGLN3	UP
ENSGALG00000054619	2.16598	0.0840116	11.1523	0.00179994	GAB2	UP
ENSGALG00000050300	2.16808	-0.824845	5.35385	0.0257841	NA	UP
ENSGALG00000016902	2.16915	-0.435119	11.9995	0.00126317	GPC5	UP
ENSGALG00000009482	2.16997	2.36954	5.73193	0.0213329	HEPACAM2	UP
ENSGALG00000012875	2.17492	-1.14055	6.88743	0.0189361	WEE2	UP
ENSGALG00000036738	2.18639	2.13156	6.17366	0.0171558	IGSF3	UP
ENSGALG00000039256	2.19535	-1.58963	5.61656	0.022596	NA	UP
ENSGALG00000053491	2.20327	-2.22758	7.25616	0.0102031	NA	UP
ENSGALG00000053210	2.21042	0.477899	5.03249	0.0303613	RGS13	UP
ENSGALG00000011405	2.21137	1.22483	17.2521	0.000162474	SLC4A7	UP
ENSGALG00000008474	2.22982	-1.20468	9.53858	0.00360967	CARF	UP
ENSGALG00000048283	2.23968	-1.11397	4.64129	0.0371593	NA	UP
ENSGALG00000036258	2.24604	-1.68475	5.19148	0.0279956	PCDH8	UP
ENSGALG00000043027	2.2513	-1.65069	5.36773	0.025604	HEPHL1	UP
ENSGALG00000051692	2.27712	-1.77017	6.08813	0.0178901	NA	UP
ENSGALG00000032282	2.28559	9.21461	5.05752	0.0299749	CALB1	UP
ENSGALG00000049186	2.28582	-1.38468	4.65106	0.0369705	NA	UP
ENSGALG00000053878	2.29189	-1.0773	5.13202	0.0288562	NA	UP
ENSGALG00000041263	2.2924	-2.14296	4.28203	0.0448819	DCLK1	UP
ENSGALG00000051175	2.29587	-0.348439	6.55073	0.0142835	NA	UP
ENSGALG00000010331	2.29724	6.95383	9.87486	0.00311482	MME	UP
ENSGALG00000049096	2.30457	-1.59724	5.55136	0.0233454	NA	UP
ENSGALG00000048362	2.31152	-1.59042	5.24841	0.0271977	NA	UP
ENSGALG00000048273	2.31543	5.19739	7.47039	0.00922642	NA	UP
ENSGALG00000025650	2.31592	2.73697	6.69438	0.013329	NA	UP
ENSGALG00000006138	2.33731	3.56749	12.0127	0.00125626	HELZ2	UP
ENSGALG00000014821	2.34813	-1.26747	8.49876	0.00574498	THEMIS	UP
ENSGALG00000054397	2.36091	-0.63887	4.22132	0.0463522	NA	UP
ENSGALG00000051549	2.38856	-1.72444	6.61477	0.0138492	NA	UP
ENSGALG00000006325	2.39152	-0.651863	6.71234	0.0132145	NTN4L	UP
ENSGALG00000054174	2.39563	0.277902	10.3206	0.00256708	LOC100858579	UP
ENSGALG00000054874	2.45115	1.74336	10.6226	0.00225462	NA	UP
ENSGALG00000000478	2.45538	-1.8497	6.17439	0.0171496	TANC2	UP
ENSGALG00000053121	2.48332	-1.24317	5.30866	0.0263799	LOC417536	UP
ENSGALG00000054270	2.50553	-1.16766	8.21656	0.00653295	H1FOO	UP
ENSGALG00000009382	2.53371	2.45887	4.46096	0.0426116	CAPN8	UP
ENSGALG00000016483	2.53414	5.30867	4.97976	0.0328087	LOC421965	UP
ENSGALG00000055021	2.5442	-1.65937	5.71519	0.0215113	GREM2	UP
ENSGALG00000051946	2.54498	4.60627	10.2955	0.00259497	NA	UP
ENSGALG00000018318	2.56319	-1.29022	5.93744	0.0205923	MIR215	UP
ENSGALG00000047424	2.56727	-1.61455	5.73172	0.0227207	NA	UP
ENSGALG00000031737	2.59634	-1.26149	7.00212	0.0156628	NA	UP
ENSGALG00000016400	2.60327	6.32698	4.95693	0.031561	RSAD2	UP
ENSGALG00000050709	2.611	-1.82082	7.43157	0.0156628	NA	UP
ENSGALG00000025748	2.61483	1.836	6.55667	0.0142426	FGF9	UP
ENSGALG00000051880	2.62085	-1.30379	6.64495	0.0136495	NA	UP
ENSGALG00000005903	2.63215	-0.75967	8.34004	0.00617486	NRIP2	UP
ENSGALG00000001273	2.64287	-1.61955	9.62843	0.00689383	C2CD4C	UP
ENSGALG00000015128	2.64753	-2.06796	6.60092	0.0156628	AQP4	UP
ENSGALG00000001863	2.65622	-2.03426	8.3316	0.00619866	VTG2	UP
ENSGALG00000010338	2.67925	1.76198	5.71765	0.021485	CXCL13L2	UP
ENSGALG00000054844	2.70651	-1.17775	11.5192	0.00154262	LOC107052842	UP
ENSGALG00000035679	2.72817	-1.02447	6.59307	0.0139948	LMO1	UP
ENSGALG00000014681	2.75592	1.0279	5.39096	0.0267944	PCSK1	UP
ENSGALG00000030350	2.7692	1.93884	9.45787	0.00374046	VAMP2	UP
ENSGALG00000047837	2.77313	-0.0790731	6.0096	0.0185941	NA	UP
ENSGALG00000015167	2.77859	1.64707	5.23789	0.0288791	PRUNE2	UP
ENSGALG00000033033	2.82248	9.40856	12.6053	0.000984855	MEP1A	UP
ENSGALG00000029862	2.82939	5.68076	6.76607	0.0128784	NA	UP
ENSGALG00000049031	2.85743	-0.640007	7.40953	0.00949326	NA	UP
ENSGALG00000049199	2.86212	8.07197	8.28232	0.00633956	NA	UP
ENSGALG00000002675	2.89383	-0.384698	11.493	0.00155965	SCUBE3	UP
ENSGALG00000016975	2.92474	-1.18635	10.4411	0.0024372	KCTD4	UP
ENSGALG00000046177	2.95291	-1.55205	6.83387	0.0124673	NA	UP
ENSGALG00000048383	2.99704	-0.31297	11.9564	0.00128589	NA	UP
ENSGALG00000041878	3.02589	4.90896	6.92448	0.0129943	AQP5	UP
ENSGALG00000019622	3.02691	0.434597	10.1853	0.00317627	TRIM71	UP
ENSGALG00000026698	3.06038	1.42748	8.13054	0.00757684	FEV	UP
ENSGALG00000052542	3.07134	-1.5805	8.18348	0.00663259	VH26L5	UP
ENSGALG00000053074	3.07377	3.64597	23.1345	2.07753e-05	NA	UP
ENSGALG00000039690	3.09041	-0.265165	5.96345	0.020339	STMN2	UP
ENSGALG00000002893	3.10594	2.55911	32.6385	1.119e-06	STC2	UP
ENSGALG00000030209	3.14819	-1.31847	5.91612	0.0208024	CPZ	UP
ENSGALG00000023934	3.21703	7.72552	14.9063	0.000394598	LOC421195	UP
ENSGALG00000055041	3.25519	1.50908	8.20167	0.0065776	LOC101749216	UP
ENSGALG00000049716	3.26215	4.40738	13.6514	0.000646053	NA	UP
ENSGALG00000035914	3.33966	-0.118166	8.90984	0.00541141	NA	UP
ENSGALG00000054784	3.36361	0.762311	10.7389	0.00253666	NA	UP
ENSGALG00000015345	3.39083	1.59109	8.72436	0.00585811	NA	UP
ENSGALG00000039738	3.55067	2.27476	9.34771	0.00449589	SLC9A3	UP
ENSGALG00000019527	3.67075	7.94743	7.91723	0.00749615	SLC6A19	UP
ENSGALG00000050733	3.70091	-2.22712	13.5171	0.000681598	NA	UP
ENSGALG00000015422	3.77126	-0.88354	9.0607	0.00507515	NRG1	UP
ENSGALG00000044436	3.78808	2.11116	9.56632	0.0041025	NA	UP
ENSGALG00000029462	3.7892	-1.3811	9.02054	0.00516241	NA	UP
ENSGALG00000044330	3.97503	4.53669	9.34274	0.0045053	NA	UP
ENSGALG00000006490	4.02827	-0.495205	14.0372	0.000713064	SCN3B	UP
ENSGALG00000047717	4.04559	-1.38313	9.23717	0.00471009	GPR25	UP
ENSGALG00000050998	4.06138	-1.94576	13.8705	0.0005922	NA	UP
ENSGALG00000045280	4.08445	-2.16714	9.97577	0.00346174	LOC100858953	UP
ENSGALG00000048295	4.18207	2.69646	5.32271	0.0277029	NA	UP
ENSGALG00000009511	4.26758	9.41192	21.311	3.83962e-05	SI	UP
ENSGALG00000044612	4.36287	3.90054	15.9145	0.00036303	C1orf106	UP
ENSGALG00000005679	4.46706	6.73038	12.4245	0.00130743	CDX1	UP
ENSGALG00000017003	4.50521	-1.09198	15.2491	0.000459529	MLNR	UP
ENSGALG00000043591	4.55297	1.31705	17.3866	0.000218328	PLA2G4F	UP
ENSGALG00000006393	4.68518	5.16955	16.1988	0.000240738	NA	UP
ENSGALG00000046947	4.94251	-1.80944	13.4787	0.000877092	NA	UP
ENSGALG00000049262	5.15701	-1.72938	15.529	0.000415961	NA	UP
ENSGALG00000005327	5.58145	9.24654	32.8742	1.04625e-06	RBP2	UP
ENSGALG00000030875	5.6969	-0.688098	13.9373	0.000739788	HMX2	UP
ENSGALG00000003105	6.26106	0.823355	15.0798	0.000368983	ANKFN1	UP
