# Supplementary material for: Integrated transcriptome analysis of jejunum and liver to identify key genes and pathways associated with body weight in chickens
Source: Sci Rep. 2026 Jan 27;16:3477. doi: 10.1038/s41598-025-34620-0 (PMC12847875; doi:10.1038/s41598-025-34620-0)
Supplement: Supplementary file 4 — Supplementary Material 4 [file 41598_2025_34620_MOESM4_ESM.xls]

## Sheet: top  genes ontology for jejunum
Table S 4: gene ontology analysis of differentially expressed genes (DEGs) in jejunum
	source	term_name	term_id	adjusted_p_value	negative_log10_of_adjusted_p_value	term_size	query_size	intersection_size	effective_domain_size	intersections
molecular function	MF	molecular_function	GO:0003674	0.000103577	3.98474	12649	41	33	30108	SULT6B1L,ITIH3,GPR179,CALB1,FBXO16,AHSG,ACVR2B,SOX11,LOC101751878,AVBD9,GDF2,FGG,LIPC,KCNIP4,HRG,ART1L2,RPL3L,STAB2,LOC101749201,HAO2,EPHA4,NTSR1,LRFN5,GPNMB,TPPP2,TNFRSF13C,LOC101747844,ELOVL2,KBTBD12,CYP17A1,RAG2,NIPAL4,KRT24
molecular function	MF	molecular function regulator activity	GO:0098772	0.0131724	1.88034	1219	41	8	30108	ITIH3,AHSG,ACVR2B,AVBD9,GDF2,KCNIP4,HRG,GPNMB
molecular function	MF	transferase activity	GO:0016740	0.0446933	1.34976	1760	41	7	30108	SULT6B1L,ACVR2B,ART1L2,EPHA4,LOC101747844,ELOVL2,RAG2
molecular function	MF	molecular transducer activity	GO:0060089	0.0446933	1.34976	954	41	5	30108	GPR179,ACVR2B,EPHA4,NTSR1,TNFRSF13C
molecular function	MF	signaling receptor activity	GO:0038023	0.0446933	1.34976	954	41	5	30108	GPR179,ACVR2B,EPHA4,NTSR1,TNFRSF13C
molecular function	MF	peptidase inhibitor activity	GO:0030414	0.0143179	1.84412	109	41	3	30108	ITIH3,AHSG,HRG
molecular function	MF	endopeptidase inhibitor activity	GO:0004866	0.0143179	1.84412	100	41	3	30108	ITIH3,AHSG,HRG
molecular function	MF	endopeptidase regulator activity	GO:0061135	0.0143179	1.84412	106	41	3	30108	ITIH3,AHSG,HRG
molecular function	MF	peptidase regulator activity	GO:0061134	0.0214322	1.66893	132	41	3	30108	ITIH3,AHSG,HRG
molecular function	MF	enzyme inhibitor activity	GO:0004857	0.0375732	1.42512	230	41	3	30108	ITIH3,AHSG,HRG
molecular function	MF	signaling receptor activator activity	GO:0030546	0.0446933	1.34976	288	41	3	30108	AVBD9,GDF2,GPNMB
biological process	BP	biological_process	GO:0008150	0.019591	1.70794	12445	41	30	30108	ORM1,SULT6B1L,ITIH3,GPR179,CALB1,AHSG,ACVR2B,SOX11,LOC101751878,AVBD9,GDF2,FGG,LIPC,KCNIP4,RPL3L,STAB2,HAO2,EPHA4,NTSR1,LRFN5,GPNMB,TPPP2,TNFRSF13C,LOC101747844,ELOVL2,SLC25A48,CYP17A1,RAG2,NIPAL4,KRT24
biological process	BP	cellular process	GO:0009987	0.0499319	1.30162	11433	41	26	30108	SULT6B1L,GPR179,CALB1,AHSG,ACVR2B,SOX11,LOC101751878,AVBD9,FGG,LIPC,KCNIP4,RPL3L,STAB2,HAO2,EPHA4,NTSR1,LRFN5,GPNMB,TPPP2,TNFRSF13C,LOC101747844,ELOVL2,SLC25A48,CYP17A1,RAG2,KRT24
biological process	BP	establishment of localization	GO:0051234	0.0499319	1.30162	2928	41	11	30108	CALB1,AHSG,ACVR2B,SOX11,LOC101751878,FGG,LIPC,KCNIP4,STAB2,SLC25A48,NIPAL4
biological process	BP	transport	GO:0006810	0.0499319	1.30162	2792	41	11	30108	CALB1,AHSG,ACVR2B,SOX11,LOC101751878,FGG,LIPC,KCNIP4,STAB2,SLC25A48,NIPAL4
biological process	BP	regulation of multicellular organismal process	GO:0051239	0.0499319	1.30162	1654	41	8	30108	AHSG,ACVR2B,SOX11,FGG,EPHA4,LRFN5,GPNMB,RAG2
biological process	BP	negative regulation of multicellular organismal process	GO:0051241	0.0163888	1.78545	600	41	7	30108	AHSG,ACVR2B,SOX11,FGG,EPHA4,LRFN5,GPNMB
biological process	BP	response to external stimulus	GO:0009605	0.0499319	1.30162	1279	41	7	30108	AHSG,AVBD9,FGG,STAB2,EPHA4,LRFN5,RAG2
biological process	BP	cell-cell signaling	GO:0007267	0.0499319	1.30162	891	41	6	30108	CALB1,ACVR2B,SOX11,FGG,EPHA4,GPNMB
biological process	BP	cell activation	GO:0001775	0.0499319	1.30162	534	41	5	30108	SOX11,FGG,LRFN5,GPNMB,RAG2
biological process	BP	regulation of hormone levels	GO:0010817	0.0499319	1.30162	288	41	4	30108	ACVR2B,SOX11,FGG,CYP17A1
biological process	BP	negative regulation of cell activation	GO:0050866	0.0499319	1.30162	113	41	3	30108	SOX11,LRFN5,GPNMB
cellular component	CC	cellular anatomical entity	GO:0110165	0.00434928	2.36158	11792	41	29	30108	ORM1,SULT6B1L,GPR179,CALB1,AHSG,ACVR2B,TM4SF1A,SOX11,LOC101751878,AVBD9,GDF2,FGG,LIPC,KCNIP4,RPL3L,STAB2,HAO2,EPHA4,NTSR1,LRFN5,GPNMB,TPPP2,TNFRSF13C,LOC101747844,ELOVL2,CYP17A1,RAG2,NIPAL4,KRT24
cellular component	CC	cellular_component	GO:0005575	0.00434928	2.36158	12073	41	29	30108	ORM1,SULT6B1L,GPR179,CALB1,AHSG,ACVR2B,TM4SF1A,SOX11,LOC101751878,AVBD9,GDF2,FGG,LIPC,KCNIP4,RPL3L,STAB2,HAO2,EPHA4,NTSR1,LRFN5,GPNMB,TPPP2,TNFRSF13C,LOC101747844,ELOVL2,CYP17A1,RAG2,NIPAL4,KRT24
cellular component	CC	membrane	GO:0016020	0.00639022	2.19448	5044	41	17	30108	GPR179,CALB1,ACVR2B,TM4SF1A,SOX11,LOC101751878,FGG,KCNIP4,STAB2,EPHA4,NTSR1,GPNMB,TNFRSF13C,LOC101747844,ELOVL2,NIPAL4,KRT24
cellular component	CC	plasma membrane	GO:0005886	0.0293959	1.53171	2551	41	10	30108	CALB1,ACVR2B,SOX11,FGG,KCNIP4,STAB2,EPHA4,NTSR1,GPNMB,KRT24
cellular component	CC	extracellular space	GO:0005615	0.00639022	2.19448	634	41	6	30108	ORM1,AHSG,AVBD9,GDF2,FGG,LIPC
cellular component	CC	extracellular region	GO:0005576	0.0293959	1.53171	935	41	6	30108	ORM1,AHSG,AVBD9,GDF2,FGG,LIPC
cellular component	CC	GABA-ergic synapse	GO:0098982	0.0293959	1.53171	47	41	2	30108	CALB1,LRFN5

## Sheet: top genes ontology for liver
Table S 4: gene ontology analysis of differentially expressed genes (DEGs) in liver
source	term_name	term_id	adjusted_p_value	negative_log10_of_adjusted_p_value	term_size	query_size	intersection_size	effective_domain_size	intersections
MF	molecular_function	GO:0003674	1.62e-14	13.7908	12649	108	88	30108	SPTBN5,MMP1,GPNMB,NGB,CTSE,CYP24A1,ATOH7,PTPRO,BARX1,EFCAB11,LOC427656,NSUN7,LY6CLEL,MMP27,NPY,NOXO1,LOC101749201,CHRM5,BHLHA15,OSR2,SCN2A,LIPML5,CLCN1,WDR86,ACSL6,PPIL6,ANKRD22,CYP7A1,SMYD1,IAPP,FMOD,S100B,GPR83L,CPNE7,EGR1,IRS2,TAGLN3,GAB2,WEE2,SLC4A7,CARF,PCDH8,HEPHL1,CALB1,DCLK1,MME,HELZ2,NTN4L,LOC100858579,TANC2,LOC417536,H1FOO,CAPN8,LOC421965,GREM2,RSAD2,FGF9,NRIP2,AQP4,VTG2,CXCL13L2,LMO1,P…
MF	binding	GO:0005488	5.2e-11	10.2839	9614	108	72	30108	SPTBN5,MMP1,GPNMB,NGB,CTSE,CYP24A1,ATOH7,PTPRO,BARX1,EFCAB11,LOC427656,MMP27,NPY,NOXO1,BHLHA15,OSR2,SCN2A,CLCN1,WDR86,ANKRD22,CYP7A1,SMYD1,IAPP,FMOD,S100B,CPNE7,EGR1,IRS2,TAGLN3,GAB2,WEE2,CARF,PCDH8,HEPHL1,CALB1,DCLK1,MME,HELZ2,NTN4L,TANC2,LOC417536,H1FOO,CAPN8,GREM2,RSAD2,FGF9,CXCL13L2,LMO1,PCSK1,VAMP2,MEP1A,SCUBE3,KCTD4,AQP5,TRIM71,FEV,STMN2,STC2,CPZ,LOC421195,LOC101749216,SLC9A3,NRG1,SCN3B,LOC…
MF	signaling receptor regulator activity	GO:0030545	5.19163e-05	4.2847	299	108	10	30108	GPNMB,LY6CLEL,NPY,IAPP,LOC417536,GREM2,FGF9,CXCL13L2,STC2,NRG1
MF	protein binding	GO:0005515	5.82649e-05	4.23459	6159	108	46	30108	SPTBN5,GPNMB,CTSE,ATOH7,PTPRO,NPY,NOXO1,BHLHA15,SCN2A,CLCN1,WDR86,ANKRD22,SMYD1,IAPP,FMOD,S100B,EGR1,IRS2,TAGLN3,GAB2,DCLK1,MME,NTN4L,TANC2,LOC417536,GREM2,RSAD2,FGF9,CXCL13L2,LMO1,PCSK1,VAMP2,MEP1A,SCUBE3,KCTD4,AQP5,TRIM71,STMN2,STC2,CPZ,LOC101749216,SLC9A3,NRG1,SCN3B,LOC100858953,ANKFN1
MF	receptor ligand activity	GO:0048018	0.000365413	3.43722	285	108	9	30108	GPNMB,NPY,IAPP,LOC417536,GREM2,FGF9,CXCL13L2,STC2,NRG1
MF	signaling receptor activator activity	GO:0030546	0.000398506	3.39956	288	108	9	30108	GPNMB,NPY,IAPP,LOC417536,GREM2,FGF9,CXCL13L2,STC2,NRG1
MF	metal ion binding	GO:0046872	0.00106441	2.97289	1871	108	21	30108	MMP1,NGB,CYP24A1,EFCAB11,MMP27,CYP7A1,S100B,EGR1,WEE2,PCDH8,HEPHL1,CALB1,MME,HELZ2,CAPN8,MEP1A,SCUBE3,TRIM71,CPZ,LOC421195,PLA2G4F
MF	endopeptidase activity	GO:0004175	0.0011026	2.95758	326	108	9	30108	MMP1,CTSE,MMP27,MME,LOC100858579,CAPN8,NRIP2,PCSK1,MEP1A
MF	cation binding	GO:0043169	0.00194846	2.71031	1945	108	21	30108	MMP1,NGB,CYP24A1,EFCAB11,MMP27,CYP7A1,S100B,EGR1,WEE2,PCDH8,HEPHL1,CALB1,MME,HELZ2,CAPN8,MEP1A,SCUBE3,TRIM71,CPZ,LOC421195,PLA2G4F
MF	signaling receptor binding	GO:0005102	0.0029367	2.53214	816	108	13	30108	GPNMB,NPY,IAPP,S100B,IRS2,GAB2,LOC417536,GREM2,FGF9,CXCL13L2,SCUBE3,STC2,NRG1
MF	peptidase activity	GO:0008233	0.00485176	2.3141	496	108	10	30108	MMP1,CTSE,MMP27,MME,LOC100858579,CAPN8,NRIP2,PCSK1,MEP1A,CPZ
MF	transcription regulator activity	GO:0140110	0.00607491	2.21646	1009	108	14	30108	ATOH7,BARX1,LOC427656,BHLHA15,OSR2,SMYD1,EGR1,CARF,HELZ2,LMO1,FEV,NRG1,CDX1,HMX2
MF	transition metal ion binding	GO:0046914	0.012916	1.88887	805	108	12	30108	MMP1,CYP24A1,MMP27,CYP7A1,S100B,EGR1,HEPHL1,CALB1,MME,MEP1A,TRIM71,CPZ
BP	biological_process	GO:0008150	2.65e-15	14.576	12445	108	89	30108	MMP1,GPNMB,NGB,CTSE,MEIG1,CYP24A1,ATOH7,PTPRO,BARX1,LOC427656,LECT1,LY6CLEL,MMP27,MURC,NPY,CHRM5,BHLHA15,OSR2,SCN2A,CLCN1,TMC2,ACSL6,PPIL6,CYP7A1,SMYD1,FMOD,S100B,GPR83L,MIR30B,CPNE7,EGR1,IRS2,TAGLN3,GAB2,GPC5,HEPACAM2,WEE2,IGSF3,RGS13,SLC4A7,CARF,PCDH8,HEPHL1,CALB1,DCLK1,MME,HELZ2,THEMIS,NTN4L,LOC100858579,TANC2,LOC417536,H1FOO,CAPN8,LOC421965,GREM2,MIR215,RSAD2,FGF9,NRIP2,AQP4,VTG2,CXCL13L2,LMO…
BP	multicellular organismal process	GO:0032501	1.16e-07	6.9371	3970	108	41	30108	GPNMB,MEIG1,CYP24A1,ATOH7,PTPRO,BARX1,LECT1,NPY,CHRM5,BHLHA15,OSR2,SCN2A,CLCN1,TMC2,SMYD1,S100B,EGR1,IRS2,WEE2,IGSF3,PCDH8,CALB1,DCLK1,MME,THEMIS,TANC2,RSAD2,FGF9,AQP4,SCUBE3,AQP5,FEV,STMN2,STC2,NRG1,SCN3B,GPR25,C1ORF106,CDX1,HMX2,ANKFN1
BP	developmental process	GO:0032502	1.70322e-05	4.76873	3551	108	35	30108	MEIG1,CYP24A1,ATOH7,PTPRO,BARX1,LECT1,LY6CLEL,NPY,BHLHA15,OSR2,SMYD1,S100B,EGR1,IRS2,GAB2,WEE2,IGSF3,PCDH8,CALB1,DCLK1,MME,THEMIS,TANC2,GREM2,RSAD2,FGF9,SCUBE3,AQP5,FEV,STMN2,STC2,NRG1,GPR25,CDX1,HMX2
BP	biological regulation	GO:0065007	3.84789e-05	4.41478	7605	108	54	30108	MMP1,GPNMB,ATOH7,PTPRO,BARX1,LOC427656,LECT1,MURC,NPY,CHRM5,BHLHA15,OSR2,SCN2A,CLCN1,CYP7A1,SMYD1,S100B,GPR83L,MIR30B,EGR1,IRS2,TAGLN3,GAB2,GPC5,WEE2,RGS13,SLC4A7,CARF,CALB1,DCLK1,MME,HELZ2,THEMIS,GREM2,MIR215,RSAD2,FGF9,AQP4,LMO1,PCSK1,SCUBE3,AQP5,TRIM71,FEV,STMN2,STC2,SLC9A3,NRG1,SCN3B,GPR25,C1ORF106,CDX1,MLNR,HMX2
BP	cellular process	GO:0009987	0.000169702	3.77031	11433	108	68	30108	MMP1,GPNMB,CYP24A1,ATOH7,PTPRO,BARX1,LOC427656,LY6CLEL,MURC,NPY,CHRM5,BHLHA15,OSR2,SCN2A,CLCN1,ACSL6,CYP7A1,SMYD1,FMOD,S100B,GPR83L,MIR30B,CPNE7,EGR1,IRS2,TAGLN3,GAB2,GPC5,HEPACAM2,WEE2,RGS13,SLC4A7,CARF,PCDH8,CALB1,DCLK1,MME,HELZ2,THEMIS,NTN4L,H1FOO,LOC421965,GREM2,MIR215,RSAD2,FGF9,AQP4,LMO1,PCSK1,VAMP2,SCUBE3,KCTD4,AQP5,TRIM71,FEV,STMN2,STC2,LOC421195,SLC9A3,SLC6A19,NRG1,SCN3B,GPR25,C1ORF106,C…
BP	anatomical structure development	GO:0048856	0.00058904	3.22986	3337	108	31	30108	ATOH7,PTPRO,BARX1,LECT1,LY6CLEL,NPY,BHLHA15,OSR2,SMYD1,S100B,EGR1,IRS2,GAB2,WEE2,IGSF3,PCDH8,CALB1,DCLK1,MME,THEMIS,TANC2,GREM2,RSAD2,FGF9,AQP5,FEV,STMN2,NRG1,GPR25,CDX1,HMX2
BP	response to stimulus	GO:0050896	0.000932724	3.03025	5182	108	40	30108	MMP1,GPNMB,NGB,CYP24A1,ATOH7,PTPRO,BARX1,CHRM5,BHLHA15,TMC2,CYP7A1,S100B,GPR83L,CPNE7,EGR1,IRS2,GPC5,RGS13,SLC4A7,CARF,CALB1,DCLK1,MME,THEMIS,LOC417536,GREM2,RSAD2,FGF9,AQP4,CXCL13L2,SCUBE3,AQP5,STMN2,STC2,NRG1,GPR25,C1ORF106,MLNR,PLA2G4F,ANKFN1
BP	animal organ development	GO:0048513	0.00481254	2.31763	1742	108	20	30108	ATOH7,PTPRO,BARX1,NPY,BHLHA15,OSR2,SMYD1,EGR1,IRS2,IGSF3,CALB1,DCLK1,MME,GREM2,FGF9,AQP5,NRG1,GPR25,CDX1,HMX2
BP	regulation of biological process	GO:0050789	0.00590283	2.22894	7358	108	48	30108	MMP1,GPNMB,ATOH7,PTPRO,BARX1,LOC427656,LECT1,MURC,NPY,CHRM5,BHLHA15,OSR2,SCN2A,CYP7A1,SMYD1,S100B,GPR83L,MIR30B,EGR1,IRS2,TAGLN3,GAB2,GPC5,WEE2,RGS13,CARF,CALB1,DCLK1,MME,HELZ2,THEMIS,GREM2,MIR215,RSAD2,FGF9,LMO1,SCUBE3,TRIM71,FEV,STMN2,STC2,NRG1,SCN3B,GPR25,C1ORF106,CDX1,MLNR,HMX2
BP	regulation of cellular process	GO:0050794	0.00867604	2.06168	6991	108	46	30108	MMP1,GPNMB,ATOH7,PTPRO,BARX1,LOC427656,MURC,CHRM5,BHLHA15,OSR2,SCN2A,CYP7A1,SMYD1,S100B,GPR83L,MIR30B,EGR1,IRS2,TAGLN3,GAB2,GPC5,WEE2,RGS13,CARF,CALB1,DCLK1,MME,HELZ2,THEMIS,GREM2,MIR215,RSAD2,FGF9,LMO1,SCUBE3,TRIM71,FEV,STMN2,STC2,NRG1,SCN3B,GPR25,C1ORF106,CDX1,MLNR,HMX2
BP	cell differentiation	GO:0030154	0.00952135	2.0213	2324	108	23	30108	CYP24A1,ATOH7,PTPRO,BARX1,LY6CLEL,NPY,BHLHA15,OSR2,SMYD1,S100B,EGR1,GAB2,WEE2,DCLK1,MME,THEMIS,RSAD2,FGF9,SCUBE3,FEV,STMN2,NRG1,CDX1
BP	cellular developmental process	GO:0048869	0.00952135	2.0213	2324	108	23	30108	CYP24A1,ATOH7,PTPRO,BARX1,LY6CLEL,NPY,BHLHA15,OSR2,SMYD1,S100B,EGR1,GAB2,WEE2,DCLK1,MME,THEMIS,RSAD2,FGF9,SCUBE3,FEV,STMN2,NRG1,CDX1
BP	cell-cell signaling	GO:0007267	0.0262224	1.58133	891	108	13	30108	GPNMB,PTPRO,BARX1,NPY,CHRM5,BHLHA15,S100B,EGR1,IRS2,CALB1,MME,FGF9,SCN3B
BP	sodium ion transmembrane transport	GO:0035725	0.0273423	1.56317	91	108	5	30108	SCN2A,SLC4A7,SLC9A3,SLC6A19,SCN3B
BP	multicellular organism development	GO:0007275	0.0326823	1.48569	2690	108	24	30108	ATOH7,PTPRO,BARX1,LECT1,NPY,BHLHA15,OSR2,SMYD1,S100B,IRS2,IGSF3,PCDH8,CALB1,DCLK1,MME,TANC2,FGF9,AQP5,FEV,STMN2,NRG1,GPR25,CDX1,HMX2
BP	regulation of cellular biosynthetic process	GO:0031326	0.042452	1.3721	3109	108	26	30108	GPNMB,ATOH7,BARX1,LOC427656,MURC,BHLHA15,OSR2,CYP7A1,SMYD1,MIR30B,EGR1,IRS2,TAGLN3,CARF,HELZ2,MIR215,RSAD2,FGF9,LMO1,TRIM71,FEV,STC2,NRG1,C1ORF106,CDX1,HMX2
BP	regulation of biosynthetic process	GO:0009889	0.0479171	1.31951	3131	108	26	30108	GPNMB,ATOH7,BARX1,LOC427656,MURC,BHLHA15,OSR2,CYP7A1,SMYD1,MIR30B,EGR1,IRS2,TAGLN3,CARF,HELZ2,MIR215,RSAD2,FGF9,LMO1,TRIM71,FEV,STC2,NRG1,C1ORF106,CDX1,HMX2
CC	cell periphery	GO:0071944	3.86e-07	6.41302	2803	108	32	30108	MMP1,GPNMB,PTPRO,LY6CLEL,MMP27,MURC,CHRM5,SCN2A,CLCN1,TMC2,CPNE7,IRS2,GAB2,GPC5,WEE2,RGS13,SLC4A7,PCDH8,CALB1,MME,NTN4L,AQP4,VAMP2,SCUBE3,AQP5,LOC421195,SLC9A3,SLC6A19,SCN3B,GPR25,MLNR,PLA2G4F
CC	plasma membrane	GO:0005886	3.07227e-06	5.51254	2551	108	29	30108	GPNMB,PTPRO,LY6CLEL,MURC,CHRM5,SCN2A,CLCN1,TMC2,CPNE7,IRS2,GAB2,GPC5,WEE2,RGS13,SLC4A7,PCDH8,CALB1,MME,AQP4,VAMP2,SCUBE3,AQP5,LOC421195,SLC9A3,SLC6A19,SCN3B,GPR25,MLNR,PLA2G4F
CC	cellular_component	GO:0005575	4.24239e-06	5.37239	12073	108	72	30108	MMP1,GPNMB,NGB,CTSE,MEIG1,ATOH7,PTPRO,LY6CLEL,MMP27,MURC,NPY,CHRM5,BHLHA15,OSR2,SCN2A,CLCN1,TMC2,SMYD1,IAPP,FMOD,S100B,GPR83L,MIR30B,CPNE7,EGR1,IRS2,TAGLN3,GAB2,GPC5,HEPACAM2,WEE2,RGS13,SLC4A7,CARF,PCDH8,CALB1,DCLK1,MME,THEMIS,NTN4L,LOC417536,H1FOO,CAPN8,LOC421965,GREM2,MIR215,RSAD2,FGF9,C2CD4C,AQP4,CXCL13L2,LMO1,PCSK1,VAMP2,MEP1A,SCUBE3,AQP5,TRIM71,FEV,STMN2,STC2,LOC421195,SLC9A3,SLC6A19,NRG1,SC…
CC	cellular anatomical entity	GO:0110165	1.22057e-05	4.91344	11792	108	70	30108	MMP1,GPNMB,NGB,CTSE,MEIG1,ATOH7,PTPRO,LY6CLEL,MMP27,MURC,NPY,CHRM5,BHLHA15,OSR2,SCN2A,CLCN1,TMC2,SMYD1,IAPP,FMOD,S100B,GPR83L,CPNE7,EGR1,IRS2,TAGLN3,GAB2,GPC5,HEPACAM2,WEE2,RGS13,SLC4A7,CARF,PCDH8,CALB1,DCLK1,MME,THEMIS,NTN4L,LOC417536,H1FOO,CAPN8,LOC421965,GREM2,RSAD2,FGF9,C2CD4C,AQP4,CXCL13L2,LMO1,PCSK1,VAMP2,MEP1A,SCUBE3,AQP5,TRIM71,FEV,STMN2,STC2,LOC421195,SLC9A3,SLC6A19,NRG1,SCN3B,GPR25,C1OR…
CC	membrane	GO:0016020	0.00995223	2.00208	5044	108	35	30108	GPNMB,PTPRO,LY6CLEL,MMP27,MURC,CHRM5,SCN2A,CLCN1,TMC2,GPR83L,CPNE7,IRS2,GAB2,GPC5,WEE2,RGS13,SLC4A7,PCDH8,CALB1,MME,LOC421965,RSAD2,AQP4,VAMP2,MEP1A,SCUBE3,AQP5,STMN2,LOC421195,SLC9A3,SLC6A19,SCN3B,GPR25,MLNR,PLA2G4F
CC	plasma membrane bounded cell projection	GO:0120025	0.0266394	1.57448	1079	108	13	30108	ATOH7,PTPRO,CHRM5,SCN2A,S100B,CALB1,DCLK1,MME,AQP5,STMN2,SLC9A3,SLC6A19,PLA2G4F
CC	extracellular region	GO:0005576	0.0274063	1.56215	935	108	12	30108	NPY,IAPP,FMOD,S100B,LOC417536,GREM2,FGF9,CXCL13L2,PCSK1,STC2,SLC9A3,NRG1
CC	somatodendritic compartment	GO:0036477	0.0292647	1.53366	315	108	7	30108	ATOH7,PTPRO,CHRM5,S100B,CALB1,MME,STMN2
CC	cell projection	GO:0042995	0.0324869	1.48829	1101	108	13	30108	ATOH7,PTPRO,CHRM5,SCN2A,S100B,CALB1,DCLK1,MME,AQP5,STMN2,SLC9A3,SLC6A19,PLA2G4F
