# Supplementary material for: Integrated transcriptome analysis of jejunum and liver to identify key genes and pathways associated with body weight in chickens
Source: Sci Rep. 2026 Jan 27;16:3477. doi: 10.1038/s41598-025-34620-0 (PMC12847875; doi:10.1038/s41598-025-34620-0)
Supplement: Supplementary file 5 — Supplementary Material 5 [file 41598_2025_34620_MOESM5_ESM.xlsx]

## Sheet: GSEA_report_postive_jejunum
Table S 5: Positive enrichment scores in Gene Set Enrichment Analysis (GSEA) between the high weight (HW) and low weight (LW) groups in jejunum
NAME	GS<br> follow link to MSigDB	GS DETAILS	SIZE	ES	NES	NOM p-val	FDR q-val	FWER p-val	RANK AT MAX
KEGG_PRIMARY_IMMUNODEFICIENCY	KEGG_PRIMARY_IMMUNODEFICIENCY	Details ...	25	0.767519	2.21718	0	0	0	1654
KEGG_B_CELL_RECEPTOR_SIGNALING_PATHWAY	KEGG_B_CELL_RECEPTOR_SIGNALING_PATHWAY	Details ...	57	0.59828	2.02965	0	0.002398	0.004	2950
KEGG_T_CELL_RECEPTOR_SIGNALING_PATHWAY	KEGG_T_CELL_RECEPTOR_SIGNALING_PATHWAY	Details ...	82	0.544231	1.9807	0	0.002033	0.005	2487
KEGG_HEMATOPOIETIC_CELL_LINEAGE	KEGG_HEMATOPOIETIC_CELL_LINEAGE	Details ...	49	0.574009	1.89757	0	0.008534	0.028	1643
KEGG_PHOSPHATIDYLINOSITOL_SIGNALING_SYSTEM	KEGG_PHOSPHATIDYLINOSITOL_SIGNALING_SYSTEM	Details ...	63	0.514608	1.8036	0	0.0253	0.099	2912
KEGG_CHEMOKINE_SIGNALING_PATHWAY	KEGG_CHEMOKINE_SIGNALING_PATHWAY	Details ...	123	0.442231	1.72831	0	0.050812	0.218	2890
KEGG_LYSOSOME	KEGG_LYSOSOME	Details ...	103	0.434704	1.64853	0.002024	0.10515	0.451	2172
KEGG_LEUKOCYTE_TRANSENDOTHELIAL_MIGRATION	KEGG_LEUKOCYTE_TRANSENDOTHELIAL_MIGRATION	Details ...	83	0.448862	1.64081	0.006	0.098512	0.475	1756
KEGG_BIOSYNTHESIS_OF_UNSATURATED_FATTY_ACIDS	KEGG_BIOSYNTHESIS_OF_UNSATURATED_FATTY_ACIDS	Details ...	18	0.608095	1.63868	0.023576	0.08939	0.48	3219
KEGG_GLYCOSAMINOGLYCAN_BIOSYNTHESIS_CHONDROITIN_SULFATE	KEGG_GLYCOSAMINOGLYCAN_BIOSYNTHESIS_CHONDROITIN_SULFATE	Details ...	16	0.635381	1.63512	0.025806	0.08334	0.491	1595
KEGG_DRUG_METABOLISM_OTHER_ENZYMES	KEGG_DRUG_METABOLISM_OTHER_ENZYMES	Details ...	23	0.579382	1.6132	0.02045	0.092959	0.558	1533
KEGG_NEUROTROPHIN_SIGNALING_PATHWAY	KEGG_NEUROTROPHIN_SIGNALING_PATHWAY	Details ...	99	0.421322	1.59388	0	0.100869	0.619	2722
KEGG_NATURAL_KILLER_CELL_MEDIATED_CYTOTOXICITY	KEGG_NATURAL_KILLER_CELL_MEDIATED_CYTOTOXICITY	Details ...	67	0.455992	1.58153	0.00198	0.101892	0.659	2656
KEGG_CELL_ADHESION_MOLECULES_CAMS	KEGG_CELL_ADHESION_MOLECULES_CAMS	Details ...	69	0.448299	1.57191	0.004032	0.101706	0.687	2230
KEGG_DRUG_METABOLISM_CYTOCHROME_P450	KEGG_DRUG_METABOLISM_CYTOCHROME_P450	Details ...	27	0.524146	1.53634	0.025794	0.128026	0.791	2719
KEGG_FC_EPSILON_RI_SIGNALING_PATHWAY	KEGG_FC_EPSILON_RI_SIGNALING_PATHWAY	Details ...	57	0.436001	1.48944	0.018293	0.172283	0.894	2487
KEGG_CHRONIC_MYELOID_LEUKEMIA	KEGG_CHRONIC_MYELOID_LEUKEMIA	Details ...	61	0.427164	1.46018	0.018939	0.199026	0.938	2722
KEGG_GLYCEROLIPID_METABOLISM	KEGG_GLYCEROLIPID_METABOLISM	Details ...	36	0.464994	1.45229	0.039841	0.199634	0.948	2957
KEGG_VEGF_SIGNALING_PATHWAY	KEGG_VEGF_SIGNALING_PATHWAY	Details ...	56	0.409912	1.41507	0.031068	0.249637	0.978	2487
KEGG_ACUTE_MYELOID_LEUKEMIA	KEGG_ACUTE_MYELOID_LEUKEMIA	Details ...	47	0.421668	1.39445	0.062112	0.274763	0.989	2792
KEGG_INOSITOL_PHOSPHATE_METABOLISM	KEGG_INOSITOL_PHOSPHATE_METABOLISM		49	0.418964	1.38729	0.051896	0.274976	0.991	2808
KEGG_INSULIN_SIGNALING_PATHWAY	KEGG_INSULIN_SIGNALING_PATHWAY		109	0.359786	1.37932	0.030181	0.277044	0.992	2656
KEGG_NICOTINATE_AND_NICOTINAMIDE_METABOLISM	KEGG_NICOTINATE_AND_NICOTINAMIDE_METABOLISM		17	0.507883	1.34102	0.118712	0.341605	1	1757
KEGG_GLYCEROPHOSPHOLIPID_METABOLISM	KEGG_GLYCEROPHOSPHOLIPID_METABOLISM		56	0.395416	1.34016	0.062374	0.329176	1	2912
KEGG_TOLL_LIKE_RECEPTOR_SIGNALING_PATHWAY	KEGG_TOLL_LIKE_RECEPTOR_SIGNALING_PATHWAY		68	0.374667	1.32488	0.0625	0.350809	1	2725
KEGG_FC_GAMMA_R_MEDIATED_PHAGOCYTOSIS	KEGG_FC_GAMMA_R_MEDIATED_PHAGOCYTOSIS		76	0.36775	1.32482	0.065173	0.337418	1	2845
KEGG_LEISHMANIA_INFECTION	KEGG_LEISHMANIA_INFECTION		43	0.406048	1.31723	0.096708	0.340423	1	1789
KEGG_NON_SMALL_CELL_LUNG_CANCER	KEGG_NON_SMALL_CELL_LUNG_CANCER		44	0.392372	1.2772	0.110204	0.413683	1	2656
KEGG_ERBB_SIGNALING_PATHWAY	KEGG_ERBB_SIGNALING_PATHWAY		69	0.352215	1.24396	0.120902	0.480525	1	2656
KEGG_SELENOAMINO_ACID_METABOLISM	KEGG_SELENOAMINO_ACID_METABOLISM		19	0.461893	1.24097	0.187755	0.47224	1	1301
KEGG_INTESTINAL_IMMUNE_NETWORK_FOR_IGA_PRODUCTION	KEGG_INTESTINAL_IMMUNE_NETWORK_FOR_IGA_PRODUCTION		24	0.436104	1.23642	0.176817	0.468805	1	3280
KEGG_PATHOGENIC_ESCHERICHIA_COLI_INFECTION	KEGG_PATHOGENIC_ESCHERICHIA_COLI_INFECTION		44	0.383249	1.23589	0.156436	0.455653	1	1778
KEGG_JAK_STAT_SIGNALING_PATHWAY	KEGG_JAK_STAT_SIGNALING_PATHWAY		94	0.325416	1.22947	0.110664	0.45746	1	2487
KEGG_GLIOMA	KEGG_GLIOMA		51	0.369383	1.22396	0.167677	0.458121	1	2656
KEGG_PANCREATIC_CANCER	KEGG_PANCREATIC_CANCER		58	0.357318	1.20958	0.162427	0.480708	1	2818
KEGG_REGULATION_OF_ACTIN_CYTOSKELETON	KEGG_REGULATION_OF_ACTIN_CYTOSKELETON		160	0.302124	1.20321	0.100616	0.484284	1	2657
KEGG_O_GLYCAN_BIOSYNTHESIS	KEGG_O_GLYCAN_BIOSYNTHESIS		21	0.425127	1.19035	0.218075	0.502827	1	2002
KEGG_ECM_RECEPTOR_INTERACTION	KEGG_ECM_RECEPTOR_INTERACTION		60	0.341416	1.17395	0.197872	0.53516	1	2012
KEGG_ENDOCYTOSIS	KEGG_ENDOCYTOSIS		145	0.297558	1.17318	0.133721	0.523528	1	2374
KEGG_GLYCOSYLPHOSPHATIDYLINOSITOL_GPI_ANCHOR_BIOSYNTHESIS	KEGG_GLYCOSYLPHOSPHATIDYLINOSITOL_GPI_ANCHOR_BIOSYNTHESIS		21	0.420703	1.16873	0.251004	0.52135	1	3598
KEGG_AXON_GUIDANCE	KEGG_AXON_GUIDANCE		96	0.309036	1.15751	0.189583	0.537806	1	2292
KEGG_TASTE_TRANSDUCTION	KEGG_TASTE_TRANSDUCTION		16	0.444654	1.15105	0.254202	0.542373	1	2153
KEGG_APOPTOSIS	KEGG_APOPTOSIS		64	0.330214	1.13695	0.232692	0.568779	1	2725
KEGG_FOCAL_ADHESION	KEGG_FOCAL_ADHESION		153	0.284506	1.13695	0.172131	0.555852	1	2656

## Sheet: GSEA_report_negative_jejunm
Table S 5: Negative enrichment scores in Gene Set Enrichment Analysis (GSEA) between the high weight (HW) and low weight (LW) groups in jejunum
NAME	GS<br> follow link to MSigDB	GS DETAILS	SIZE	ES	NES	NOM p-val	FDR q-val	FWER p-val	RANK AT MAX
KEGG_P53_SIGNALING_PATHWAY	KEGG_P53_SIGNALING_PATHWAY	Details ...	54	-0.51164	-1.74758	0.004158	0.151664	0.184	2354
KEGG_HOMOLOGOUS_RECOMBINATION	KEGG_HOMOLOGOUS_RECOMBINATION	Details ...	23	-0.56602	-1.59734	0.017682	0.326116	0.593	3659
KEGG_PARKINSONS_DISEASE	KEGG_PARKINSONS_DISEASE	Details ...	79	-0.43634	-1.58785	0.006085	0.239178	0.626	4101
KEGG_CELL_CYCLE	KEGG_CELL_CYCLE	Details ...	106	-0.41176	-1.57158	0.00404	0.205841	0.678	3071
KEGG_MISMATCH_REPAIR	KEGG_MISMATCH_REPAIR	Details ...	20	-0.52686	-1.4229	0.077079	0.526971	0.977	4424
KEGG_CARDIAC_MUSCLE_CONTRACTION	KEGG_CARDIAC_MUSCLE_CONTRACTION	Details ...	39	-0.43787	-1.39874	0.050388	0.516802	0.988	1963
KEGG_COMPLEMENT_AND_COAGULATION_CASCADES	KEGG_COMPLEMENT_AND_COAGULATION_CASCADES	Details ...	51	-0.40052	-1.35908	0.06163	0.580537	0.997	1882
KEGG_BASAL_CELL_CARCINOMA	KEGG_BASAL_CELL_CARCINOMA	Details ...	37	-0.42455	-1.35082	0.071856	0.536125	0.998	2120
KEGG_STEROID_HORMONE_BIOSYNTHESIS	KEGG_STEROID_HORMONE_BIOSYNTHESIS	Details ...	22	-0.47381	-1.30863	0.125704	0.624261	1	507
KEGG_TGF_BETA_SIGNALING_PATHWAY	KEGG_TGF_BETA_SIGNALING_PATHWAY	Details ...	64	-0.37531	-1.30713	0.084886	0.567382	1	2749
KEGG_GLYCINE_SERINE_AND_THREONINE_METABOLISM	KEGG_GLYCINE_SERINE_AND_THREONINE_METABOLISM	Details ...	23	-0.45767	-1.2996	0.125498	0.540083	1	1953
KEGG_MATURITY_ONSET_DIABETES_OF_THE_YOUNG	KEGG_MATURITY_ONSET_DIABETES_OF_THE_YOUNG	Details ...	18	-0.48486	-1.27166	0.152439	0.587941	1	3121
KEGG_GALACTOSE_METABOLISM	KEGG_GALACTOSE_METABOLISM	Details ...	24	-0.44128	-1.25511	0.173448	0.595546	1	508
KEGG_NEUROACTIVE_LIGAND_RECEPTOR_INTERACTION	KEGG_NEUROACTIVE_LIGAND_RECEPTOR_INTERACTION	Details ...	113	-0.31858	-1.21863	0.114341	0.678671	1	1882
KEGG_PROTEIN_EXPORT	KEGG_PROTEIN_EXPORT	Details ...	21	-0.43498	-1.19503	0.205285	0.715484	1	1529
KEGG_HEDGEHOG_SIGNALING_PATHWAY	KEGG_HEDGEHOG_SIGNALING_PATHWAY	Details ...	34	-0.38595	-1.17934	0.221116	0.729243	1	903
KEGG_VASCULAR_SMOOTH_MUSCLE_CONTRACTION	KEGG_VASCULAR_SMOOTH_MUSCLE_CONTRACTION	Details ...	77	-0.306	-1.14167	0.21063	0.830586	1	1852
KEGG_GLYCOSAMINOGLYCAN_BIOSYNTHESIS_HEPARAN_SULFATE	KEGG_GLYCOSAMINOGLYCAN_BIOSYNTHESIS_HEPARAN_SULFATE	Details ...	18	-0.43248	-1.13925	0.29249	0.793587	1	586
KEGG_CALCIUM_SIGNALING_PATHWAY	KEGG_CALCIUM_SIGNALING_PATHWAY	Details ...	111	-0.29778	-1.13527	0.206967	0.767475	1	1882
KEGG_DNA_REPLICATION	KEGG_DNA_REPLICATION	Details ...	29	-0.37684	-1.12078	0.280851	0.781356	1	3659
KEGG_SYSTEMIC_LUPUS_ERYTHEMATOSUS	KEGG_SYSTEMIC_LUPUS_ERYTHEMATOSUS		27	-0.37529	-1.1136	0.308977	0.769458	1	2892
KEGG_NUCLEOTIDE_EXCISION_REPAIR	KEGG_NUCLEOTIDE_EXCISION_REPAIR		38	-0.35783	-1.11186	0.312629	0.740095	1	818
KEGG_MELANOMA	KEGG_MELANOMA		50	-0.32554	-1.11088	0.264591	0.71089	1	2449
KEGG_RNA_DEGRADATION	KEGG_RNA_DEGRADATION		46	-0.32563	-1.08478	0.303534	0.770876	1	2710
KEGG_CYTOSOLIC_DNA_SENSING_PATHWAY	KEGG_CYTOSOLIC_DNA_SENSING_PATHWAY		26	-0.35467	-1.0375	0.412955	0.910551	1	2430
KEGG_HUNTINGTONS_DISEASE	KEGG_HUNTINGTONS_DISEASE		125	-0.25875	-1.02476	0.382692	0.923767	1	4101
KEGG_PPAR_SIGNALING_PATHWAY	KEGG_PPAR_SIGNALING_PATHWAY		57	-0.29173	-1.01272	0.411531	0.934877	1	720
KEGG_ALZHEIMERS_DISEASE	KEGG_ALZHEIMERS_DISEASE		109	-0.26366	-0.99624	0.443595	0.96399	1	2077
KEGG_OXIDATIVE_PHOSPHORYLATION	KEGG_OXIDATIVE_PHOSPHORYLATION		80	-0.26593	-0.97951	0.484472	0.993848	1	4101
KEGG_AMYOTROPHIC_LATERAL_SCLEROSIS_ALS	KEGG_AMYOTROPHIC_LATERAL_SCLEROSIS_ALS		35	-0.30742	-0.9583	0.521657	1	1	53
KEGG_AMINO_SUGAR_AND_NUCLEOTIDE_SUGAR_METABOLISM	KEGG_AMINO_SUGAR_AND_NUCLEOTIDE_SUGAR_METABOLISM		38	-0.29728	-0.94409	0.567288	1	1	891
KEGG_SPHINGOLIPID_METABOLISM	KEGG_SPHINGOLIPID_METABOLISM		33	-0.30728	-0.93762	0.536965	1	1	1599
KEGG_GNRH_SIGNALING_PATHWAY	KEGG_GNRH_SIGNALING_PATHWAY		68	-0.26201	-0.93	0.614786	1	1	2343
KEGG_TYPE_II_DIABETES_MELLITUS	KEGG_TYPE_II_DIABETES_MELLITUS		36	-0.29538	-0.92096	0.580897	1	1	546
KEGG_FRUCTOSE_AND_MANNOSE_METABOLISM	KEGG_FRUCTOSE_AND_MANNOSE_METABOLISM		31	-0.30387	-0.92044	0.59542	1	1	508
KEGG_GLUTATHIONE_METABOLISM	KEGG_GLUTATHIONE_METABOLISM		33	-0.2999	-0.91824	0.568085	0.995325	1	2420
KEGG_GAP_JUNCTION	KEGG_GAP_JUNCTION		60	-0.26068	-0.90062	0.654088	1	1	1770
KEGG_GLYCOSPHINGOLIPID_BIOSYNTHESIS_LACTO_AND_NEOLACTO_SERIES	KEGG_GLYCOSPHINGOLIPID_BIOSYNTHESIS_LACTO_AND_NEOLACTO_SERIES		16	-0.35077	-0.89427	0.616896	1	1	3309
KEGG_SPLICEOSOME	KEGG_SPLICEOSOME		96	-0.23406	-0.87869	0.745455	1	1	3175
KEGG_BASE_EXCISION_REPAIR	KEGG_BASE_EXCISION_REPAIR		25	-0.30105	-0.87064	0.676171	1	1	539
KEGG_PEROXISOME	KEGG_PEROXISOME		73	-0.2411	-0.86603	0.736944	1	1	2847
KEGG_ARACHIDONIC_ACID_METABOLISM	KEGG_ARACHIDONIC_ACID_METABOLISM		28	-0.28782	-0.84322	0.688259	1	1	2090
KEGG_BLADDER_CANCER	KEGG_BLADDER_CANCER		33	-0.27179	-0.83362	0.733607	1	1	1788
KEGG_MTOR_SIGNALING_PATHWAY	KEGG_MTOR_SIGNALING_PATHWAY		45	-0.2539	-0.82959	0.783567	1	1	1969
KEGG_ENDOMETRIAL_CANCER	KEGG_ENDOMETRIAL_CANCER		44	-0.24931	-0.8281	0.788187	1	1	2289
KEGG_GLYCOSAMINOGLYCAN_DEGRADATION	KEGG_GLYCOSAMINOGLYCAN_DEGRADATION		17	-0.31251	-0.82256	0.738	1	1	11
KEGG_OOCYTE_MEIOSIS	KEGG_OOCYTE_MEIOSIS		82	-0.22301	-0.81731	0.855731	0.998249	1	3041
KEGG_VIRAL_MYOCARDITIS	KEGG_VIRAL_MYOCARDITIS		32	-0.26323	-0.81639	0.749491	0.97936	1	2228
KEGG_LONG_TERM_POTENTIATION	KEGG_LONG_TERM_POTENTIATION		47	-0.23546	-0.78773	0.864647	1	1	601
KEGG_ADIPOCYTOKINE_SIGNALING_PATHWAY	KEGG_ADIPOCYTOKINE_SIGNALING_PATHWAY		54	-0.22858	-0.7853	0.858847	0.997758	1	780
KEGG_LONG_TERM_DEPRESSION	KEGG_LONG_TERM_DEPRESSION		42	-0.24256	-0.76228	0.869215	1	1	1248
KEGG_PENTOSE_PHOSPHATE_PATHWAY	KEGG_PENTOSE_PHOSPHATE_PATHWAY		21	-0.26721	-0.72736	0.866019	1	1	58
KEGG_RIBOSOME	KEGG_RIBOSOME		71	-0.19462	-0.70543	0.974757	1	1	2310
KEGG_THYROID_CANCER	KEGG_THYROID_CANCER		24	-0.24301	-0.69292	0.925856	1	1	2923
KEGG_ABC_TRANSPORTERS	KEGG_ABC_TRANSPORTERS		34	-0.21757	-0.66883	0.964945	1	1	831
KEGG_SNARE_INTERACTIONS_IN_VESICULAR_TRANSPORT	KEGG_SNARE_INTERACTIONS_IN_VESICULAR_TRANSPORT		31	-0.22046	-0.66644	0.959267	1	1	3969
KEGG_ETHER_LIPID_METABOLISM	KEGG_ETHER_LIPID_METABOLISM		21	-0.22065	-0.60086	0.972816	1	1	3523
KEGG_AMINOACYL_TRNA_BIOSYNTHESIS	KEGG_AMINOACYL_TRNA_BIOSYNTHESIS		23	-0.20435	-0.58585	0.967611	1	1	9653
KEGG_PROTEASOME	KEGG_PROTEASOME		32	-0.18587	-0.57054	0.984252	0.991111	1	4400

## Sheet: GSEA_report_postive_liver
Table S 5: Postive enrichment scores in Gene Set Enrichment Analysis (GSEA) between the high weight (HW) and low weight (LW) groups in liver
NAME	GS<br> follow link to MSigDB	GS DETAILS	SIZE	ES	NES	NOM p-val	FDR q-val	FWER p-val	RANK AT MAX
KEGG_NEUROTROPHIN_SIGNALING_PATHWAY	KEGG_NEUROTROPHIN_SIGNALING_PATHWAY	Details ...	99	0.565928	1.99869	0	0.004483	0.004	2608
KEGG_ADHERENS_JUNCTION	KEGG_ADHERENS_JUNCTION	Details ...	64	0.58763	1.89444	0	0.006135	0.011	2282
KEGG_LONG_TERM_POTENTIATION	KEGG_LONG_TERM_POTENTIATION	Details ...	47	0.60197	1.82578	0	0.018756	0.051	2565
KEGG_ERBB_SIGNALING_PATHWAY	KEGG_ERBB_SIGNALING_PATHWAY	Details ...	69	0.556301	1.8014	0	0.021557	0.078	2460
KEGG_TIGHT_JUNCTION	KEGG_TIGHT_JUNCTION	Details ...	91	0.526779	1.80086	0	0.017245	0.078	2063
KEGG_REGULATION_OF_ACTIN_CYTOSKELETON	KEGG_REGULATION_OF_ACTIN_CYTOSKELETON	Details ...	160	0.488063	1.79187	0	0.017409	0.093	2463
KEGG_CHRONIC_MYELOID_LEUKEMIA	KEGG_CHRONIC_MYELOID_LEUKEMIA	Details ...	61	0.554916	1.77812	0	0.016719	0.103	2314
KEGG_T_CELL_RECEPTOR_SIGNALING_PATHWAY	KEGG_T_CELL_RECEPTOR_SIGNALING_PATHWAY	Details ...	82	0.526993	1.77497	0	0.015193	0.106	2460
KEGG_LEISHMANIA_INFECTION	KEGG_LEISHMANIA_INFECTION	Details ...	43	0.590189	1.77114	0	0.014399	0.111	2065
KEGG_GLIOMA	KEGG_GLIOMA	Details ...	51	0.561555	1.74398	0.001529	0.018513	0.154	2447
KEGG_WNT_SIGNALING_PATHWAY	KEGG_WNT_SIGNALING_PATHWAY	Details ...	108	0.494537	1.74303	0.001431	0.016934	0.155	2773
KEGG_B_CELL_RECEPTOR_SIGNALING_PATHWAY	KEGG_B_CELL_RECEPTOR_SIGNALING_PATHWAY	Details ...	57	0.545957	1.74012	0	0.015708	0.156	2616
KEGG_GNRH_SIGNALING_PATHWAY	KEGG_GNRH_SIGNALING_PATHWAY	Details ...	68	0.526427	1.7254	0	0.017321	0.187	2447
KEGG_MAPK_SIGNALING_PATHWAY	KEGG_MAPK_SIGNALING_PATHWAY	Details ...	184	0.458467	1.71244	0	0.01955	0.221	1653
KEGG_NATURAL_KILLER_CELL_MEDIATED_CYTOTOXICITY	KEGG_NATURAL_KILLER_CELL_MEDIATED_CYTOTOXICITY	Details ...	67	0.501199	1.65185	0	0.038903	0.407	2460
KEGG_NOD_LIKE_RECEPTOR_SIGNALING_PATHWAY	KEGG_NOD_LIKE_RECEPTOR_SIGNALING_PATHWAY	Details ...	37	0.544333	1.61952	0.010886	0.051163	0.532	874
KEGG_NOTCH_SIGNALING_PATHWAY	KEGG_NOTCH_SIGNALING_PATHWAY	Details ...	38	0.550814	1.61337	0.007911	0.051217	0.556	2151
KEGG_ENDOCYTOSIS	KEGG_ENDOCYTOSIS	Details ...	145	0.437111	1.60871	0.001406	0.050812	0.576	3279
KEGG_DORSO_VENTRAL_AXIS_FORMATION	KEGG_DORSO_VENTRAL_AXIS_FORMATION	Details ...	16	0.656529	1.59987	0.015254	0.053597	0.62	2046
KEGG_APOPTOSIS	KEGG_APOPTOSIS	Details ...	64	0.489417	1.59258	0.004573	0.054754	0.647	1354
KEGG_INSULIN_SIGNALING_PATHWAY	KEGG_INSULIN_SIGNALING_PATHWAY		109	0.452207	1.58877	0.004304	0.054241	0.663	2314
KEGG_FOCAL_ADHESION	KEGG_FOCAL_ADHESION		153	0.432317	1.58508	0	0.053829	0.677	2820
KEGG_MELANOGENESIS	KEGG_MELANOGENESIS		67	0.483224	1.5771	0.007764	0.05639	0.713	2754
KEGG_FC_GAMMA_R_MEDIATED_PHAGOCYTOSIS	KEGG_FC_GAMMA_R_MEDIATED_PHAGOCYTOSIS		76	0.468987	1.57423	0.002967	0.055551	0.726	1343
KEGG_ENDOMETRIAL_CANCER	KEGG_ENDOMETRIAL_CANCER		44	0.514971	1.56115	0.018605	0.059604	0.755	2046
KEGG_CHEMOKINE_SIGNALING_PATHWAY	KEGG_CHEMOKINE_SIGNALING_PATHWAY		123	0.439189	1.55415	0.00141	0.06109	0.78	2341
KEGG_ABC_TRANSPORTERS	KEGG_ABC_TRANSPORTERS		34	0.547941	1.55283	0.015601	0.059748	0.782	2118
KEGG_AXON_GUIDANCE	KEGG_AXON_GUIDANCE		96	0.443874	1.54527	0.007153	0.061629	0.803	2670
KEGG_MELANOMA	KEGG_MELANOMA		50	0.503352	1.53326	0.016667	0.066832	0.842	1779
KEGG_TYPE_II_DIABETES_MELLITUS	KEGG_TYPE_II_DIABETES_MELLITUS		36	0.508833	1.52205	0.026814	0.072099	0.87	740
KEGG_RIG_I_LIKE_RECEPTOR_SIGNALING_PATHWAY	KEGG_RIG_I_LIKE_RECEPTOR_SIGNALING_PATHWAY		39	0.502407	1.51971	0.027778	0.071662	0.876	1404
KEGG_JAK_STAT_SIGNALING_PATHWAY	KEGG_JAK_STAT_SIGNALING_PATHWAY		94	0.442023	1.51057	0.012857	0.075207	0.896	2151
KEGG_FC_EPSILON_RI_SIGNALING_PATHWAY	KEGG_FC_EPSILON_RI_SIGNALING_PATHWAY		57	0.463982	1.50028	0.021773	0.080602	0.919	1543
KEGG_TOLL_LIKE_RECEPTOR_SIGNALING_PATHWAY	KEGG_TOLL_LIKE_RECEPTOR_SIGNALING_PATHWAY		68	0.463535	1.49952	0.00905	0.078742	0.92	1357
KEGG_BIOSYNTHESIS_OF_UNSATURATED_FATTY_ACIDS	KEGG_BIOSYNTHESIS_OF_UNSATURATED_FATTY_ACIDS		18	0.593218	1.4885	0.043029	0.084304	0.933	1080
KEGG_LONG_TERM_DEPRESSION	KEGG_LONG_TERM_DEPRESSION		42	0.495346	1.48389	0.030211	0.085005	0.94	2309
KEGG_VASCULAR_SMOOTH_MUSCLE_CONTRACTION	KEGG_VASCULAR_SMOOTH_MUSCLE_CONTRACTION		77	0.442561	1.47592	0.018377	0.089057	0.954	2309
KEGG_ACUTE_MYELOID_LEUKEMIA	KEGG_ACUTE_MYELOID_LEUKEMIA		47	0.483633	1.47359	0.023006	0.088269	0.957	1669
KEGG_ADIPOCYTOKINE_SIGNALING_PATHWAY	KEGG_ADIPOCYTOKINE_SIGNALING_PATHWAY		54	0.46861	1.47086	0.021807	0.088053	0.962	859
KEGG_COLORECTAL_CANCER	KEGG_COLORECTAL_CANCER		52	0.471013	1.46518	0.029321	0.089836	0.971	1543
KEGG_RENAL_CELL_CARCINOMA	KEGG_RENAL_CELL_CARCINOMA		59	0.453619	1.44775	0.030581	0.100871	0.984	2565
KEGG_PHOSPHATIDYLINOSITOL_SIGNALING_SYSTEM	KEGG_PHOSPHATIDYLINOSITOL_SIGNALING_SYSTEM		63	0.447095	1.444	0.021572	0.101472	0.985	2063
KEGG_INOSITOL_PHOSPHATE_METABOLISM	KEGG_INOSITOL_PHOSPHATE_METABOLISM		49	0.469664	1.44218	0.035541	0.100448	0.985	1991
KEGG_PROSTATE_CANCER	KEGG_PROSTATE_CANCER		74	0.428808	1.42771	0.027378	0.109302	0.992	2374
KEGG_ALDOSTERONE_REGULATED_SODIUM_REABSORPTION	KEGG_ALDOSTERONE_REGULATED_SODIUM_REABSORPTION		28	0.516034	1.4034	0.049051	0.12927	0.999	740
KEGG_NON_SMALL_CELL_LUNG_CANCER	KEGG_NON_SMALL_CELL_LUNG_CANCER		44	0.455892	1.39692	0.047096	0.132332	0.999	2374
KEGG_VEGF_SIGNALING_PATHWAY	KEGG_VEGF_SIGNALING_PATHWAY		56	0.433288	1.38285	0.055807	0.144481	0.999	1543
KEGG_PATHWAYS_IN_CANCER	KEGG_PATHWAYS_IN_CANCER		254	0.355046	1.36497	0.011436	0.161248	1	2314
KEGG_MTOR_SIGNALING_PATHWAY	KEGG_MTOR_SIGNALING_PATHWAY		45	0.446413	1.35054	0.073323	0.174616	1	1109
KEGG_SMALL_CELL_LUNG_CANCER	KEGG_SMALL_CELL_LUNG_CANCER		70	0.399617	1.31813	0.066874	0.212564	1	879
KEGG_HEDGEHOG_SIGNALING_PATHWAY	KEGG_HEDGEHOG_SIGNALING_PATHWAY		34	0.460199	1.3158	0.119155	0.212394	1	4166
KEGG_GAP_JUNCTION	KEGG_GAP_JUNCTION		60	0.400054	1.31318	0.076104	0.211524	1	2309
KEGG_LEUKOCYTE_TRANSENDOTHELIAL_MIGRATION	KEGG_LEUKOCYTE_TRANSENDOTHELIAL_MIGRATION		83	0.371428	1.26965	0.09063	0.273611	1	2063
KEGG_PANCREATIC_CANCER	KEGG_PANCREATIC_CANCER		58	0.39722	1.2646	0.115445	0.276941	1	2608
KEGG_CITRATE_CYCLE_TCA_CYCLE	KEGG_CITRATE_CYCLE_TCA_CYCLE		27	0.466878	1.25972	0.154485	0.279643	1	859
KEGG_OOCYTE_MEIOSIS	KEGG_OOCYTE_MEIOSIS		82	0.371088	1.24942	0.118168	0.290959	1	1354
KEGG_DRUG_METABOLISM_OTHER_ENZYMES	KEGG_DRUG_METABOLISM_OTHER_ENZYMES		23	0.474062	1.24519	0.177236	0.292774	1	2331
KEGG_TGF_BETA_SIGNALING_PATHWAY	KEGG_TGF_BETA_SIGNALING_PATHWAY		64	0.380813	1.23113	0.136701	0.311947	1	1647
KEGG_PROXIMAL_TUBULE_BICARBONATE_RECLAMATION	KEGG_PROXIMAL_TUBULE_BICARBONATE_RECLAMATION		17	0.490323	1.21784	0.210526	0.329897	1	1495
KEGG_THYROID_CANCER	KEGG_THYROID_CANCER		24	0.448746	1.21242	0.192893	0.333863	1	1597
KEGG_PRIMARY_IMMUNODEFICIENCY	KEGG_PRIMARY_IMMUNODEFICIENCY		25	0.438695	1.19214	0.223881	0.36743	1	3067
KEGG_AMINO_SUGAR_AND_NUCLEOTIDE_SUGAR_METABOLISM	KEGG_AMINO_SUGAR_AND_NUCLEOTIDE_SUGAR_METABOLISM		38	0.390525	1.15078	0.248841	0.446645	1	20
KEGG_GALACTOSE_METABOLISM	KEGG_GALACTOSE_METABOLISM		24	0.429556	1.14141	0.273171	0.460621	1	553
KEGG_PRION_DISEASES	KEGG_PRION_DISEASES		25	0.40684	1.12822	0.303754	0.481638	1	740
KEGG_EPITHELIAL_CELL_SIGNALING_IN_HELICOBACTER_PYLORI_INFECTION	KEGG_EPITHELIAL_CELL_SIGNALING_IN_HELICOBACTER_PYLORI_INFECTION		57	0.355411	1.12533	0.265842	0.480806	1	2624
KEGG_PROGESTERONE_MEDIATED_OOCYTE_MATURATION	KEGG_PROGESTERONE_MEDIATED_OOCYTE_MATURATION		68	0.334782	1.10469	0.278788	0.519446	1	897
KEGG_VASOPRESSIN_REGULATED_WATER_REABSORPTION	KEGG_VASOPRESSIN_REGULATED_WATER_REABSORPTION		36	0.376291	1.08846	0.347626	0.550325	1	2005
KEGG_SPLICEOSOME	KEGG_SPLICEOSOME		96	0.313221	1.07897	0.305008	0.564072	1	2862
KEGG_TASTE_TRANSDUCTION	KEGG_TASTE_TRANSDUCTION		16	0.43094	1.06193	0.391534	0.5974	1	4166
KEGG_GLYCEROPHOSPHOLIPID_METABOLISM	KEGG_GLYCEROPHOSPHOLIPID_METABOLISM		56	0.332596	1.05806	0.360414	0.598824	1	2001
KEGG_RNA_DEGRADATION	KEGG_RNA_DEGRADATION		46	0.337029	1.04092	0.406202	0.633745	1	3031
KEGG_AMYOTROPHIC_LATERAL_SCLEROSIS_ALS	KEGG_AMYOTROPHIC_LATERAL_SCLEROSIS_ALS		35	0.356799	1.0397	0.409091	0.628318	1	1640
KEGG_LYSINE_DEGRADATION	KEGG_LYSINE_DEGRADATION		35	0.34795	1.00928	0.439938	0.696055	1	2156
KEGG_STARCH_AND_SUCROSE_METABOLISM	KEGG_STARCH_AND_SUCROSE_METABOLISM		27	0.367137	1.00689	0.432859	0.693009	1	553
KEGG_BLADDER_CANCER	KEGG_BLADDER_CANCER		33	0.351691	1.0023	0.452188	0.695379	1	1543
KEGG_CELL_CYCLE	KEGG_CELL_CYCLE		106	0.286391	0.997001	0.462079	0.699093	1	1257
KEGG_ARRHYTHMOGENIC_RIGHT_VENTRICULAR_CARDIOMYOPATHY_ARVC	KEGG_ARRHYTHMOGENIC_RIGHT_VENTRICULAR_CARDIOMYOPATHY_ARVC		50	0.3177	0.986706	0.4883	0.714826	1	2819
KEGG_ONE_CARBON_POOL_BY_FOLATE	KEGG_ONE_CARBON_POOL_BY_FOLATE		15	0.402251	0.983641	0.484746	0.712711	1	1780
KEGG_REGULATION_OF_AUTOPHAGY	KEGG_REGULATION_OF_AUTOPHAGY		18	0.386522	0.963621	0.503472	0.753747	1	4039
KEGG_UBIQUITIN_MEDIATED_PROTEOLYSIS	KEGG_UBIQUITIN_MEDIATED_PROTEOLYSIS		112	0.269117	0.954705	0.567185	0.766667	1	2514
KEGG_NUCLEOTIDE_EXCISION_REPAIR	KEGG_NUCLEOTIDE_EXCISION_REPAIR		38	0.325213	0.950213	0.525286	0.768617	1	3129
KEGG_BETA_ALANINE_METABOLISM	KEGG_BETA_ALANINE_METABOLISM		17	0.381927	0.945123	0.558621	0.772209	1	4254
KEGG_CYSTEINE_AND_METHIONINE_METABOLISM	KEGG_CYSTEINE_AND_METHIONINE_METABOLISM		26	0.331581	0.913065	0.573826	0.840637	1	2953
KEGG_GLYCEROLIPID_METABOLISM	KEGG_GLYCEROLIPID_METABOLISM		36	0.310779	0.908526	0.600629	0.842066	1	2750
KEGG_CALCIUM_SIGNALING_PATHWAY	KEGG_CALCIUM_SIGNALING_PATHWAY		111	0.254935	0.904117	0.651452	0.843274	1	2321
KEGG_BASAL_CELL_CARCINOMA	KEGG_BASAL_CELL_CARCINOMA		37	0.297409	0.861267	0.683706	0.933351	1	3503
KEGG_HISTIDINE_METABOLISM	KEGG_HISTIDINE_METABOLISM		24	0.315981	0.843663	0.6979	0.962922	1	3033
KEGG_NEUROACTIVE_LIGAND_RECEPTOR_INTERACTION	KEGG_NEUROACTIVE_LIGAND_RECEPTOR_INTERACTION		113	0.235622	0.82493	0.827684	0.993873	1	2030
KEGG_GLYCOLYSIS_GLUCONEOGENESIS	KEGG_GLYCOLYSIS_GLUCONEOGENESIS		43	0.273976	0.822548	0.771757	0.987227	1	2878
KEGG_P53_SIGNALING_PATHWAY	KEGG_P53_SIGNALING_PATHWAY		54	0.259986	0.814634	0.795588	0.99269	1	2547
KEGG_STEROID_HORMONE_BIOSYNTHESIS	KEGG_STEROID_HORMONE_BIOSYNTHESIS		22	0.307599	0.813078	0.727119	0.984908	1	1019
KEGG_INTESTINAL_IMMUNE_NETWORK_FOR_IGA_PRODUCTION	KEGG_INTESTINAL_IMMUNE_NETWORK_FOR_IGA_PRODUCTION		24	0.29632	0.802271	0.769497	0.995667	1	3442
KEGG_CYTOSOLIC_DNA_SENSING_PATHWAY	KEGG_CYTOSOLIC_DNA_SENSING_PATHWAY		26	0.292758	0.796539	0.767036	0.995928	1	6
KEGG_PEROXISOME	KEGG_PEROXISOME		73	0.232027	0.767748	0.874816	1	1	867
KEGG_PENTOSE_PHOSPHATE_PATHWAY	KEGG_PENTOSE_PHOSPHATE_PATHWAY		21	0.297261	0.763304	0.804523	1	1	1278
KEGG_O_GLYCAN_BIOSYNTHESIS	KEGG_O_GLYCAN_BIOSYNTHESIS		21	0.289944	0.762282	0.810631	1	1	2217
KEGG_MISMATCH_REPAIR	KEGG_MISMATCH_REPAIR		20	0.290767	0.753105	0.818636	1	1	3107
KEGG_N_GLYCAN_BIOSYNTHESIS	KEGG_N_GLYCAN_BIOSYNTHESIS		40	0.247514	0.748039	0.851574	1	1	367
KEGG_VALINE_LEUCINE_AND_ISOLEUCINE_DEGRADATION	KEGG_VALINE_LEUCINE_AND_ISOLEUCINE_DEGRADATION		38	0.249144	0.73402	0.888889	1	1	121
KEGG_PYRUVATE_METABOLISM	KEGG_PYRUVATE_METABOLISM		31	0.259983	0.732658	0.863287	1	1	859
KEGG_HUNTINGTONS_DISEASE	KEGG_HUNTINGTONS_DISEASE		125	0.20199	0.726981	0.95935	1	1	2385
KEGG_SELENOAMINO_ACID_METABOLISM	KEGG_SELENOAMINO_ACID_METABOLISM		19	0.27833	0.705607	0.851064	1	1	1112
KEGG_ECM_RECEPTOR_INTERACTION	KEGG_ECM_RECEPTOR_INTERACTION		60	0.218338	0.699477	0.95231	1	1	3722
KEGG_FRUCTOSE_AND_MANNOSE_METABOLISM	KEGG_FRUCTOSE_AND_MANNOSE_METABOLISM		31	0.242432	0.690743	0.922559	1	1	478
KEGG_VIRAL_MYOCARDITIS	KEGG_VIRAL_MYOCARDITIS		32	0.226192	0.638007	0.968603	1	1	3442
KEGG_GLYCOSPHINGOLIPID_BIOSYNTHESIS_LACTO_AND_NEOLACTO_SERIES	KEGG_GLYCOSPHINGOLIPID_BIOSYNTHESIS_LACTO_AND_NEOLACTO_SERIES		16	0.257538	0.62725	0.934142	1	1	4180
KEGG_NITROGEN_METABOLISM	KEGG_NITROGEN_METABOLISM		17	0.241115	0.598586	0.953368	1	1	3808
KEGG_TYROSINE_METABOLISM	KEGG_TYROSINE_METABOLISM		27	0.218978	0.598373	0.975369	1	1	3033
KEGG_BASAL_TRANSCRIPTION_FACTORS	KEGG_BASAL_TRANSCRIPTION_FACTORS		26	0.210676	0.573356	0.980922	1	1	4660
KEGG_CELL_ADHESION_MOLECULES_CAMS	KEGG_CELL_ADHESION_MOLECULES_CAMS		69	0.166228	0.551584	0.998469	1	1	3496
KEGG_SYSTEMIC_LUPUS_ERYTHEMATOSUS	KEGG_SYSTEMIC_LUPUS_ERYTHEMATOSUS		27	0.187634	0.51004	0.990276	1	1	2065
KEGG_ARGININE_AND_PROLINE_METABOLISM	KEGG_ARGININE_AND_PROLINE_METABOLISM		38	0.170312	0.502748	0.996737	1	1	3683
KEGG_GLYCOSYLPHOSPHATIDYLINOSITOL_GPI_ANCHOR_BIOSYNTHESIS	KEGG_GLYCOSYLPHOSPHATIDYLINOSITOL_GPI_ANCHOR_BIOSYNTHESIS		21	0.190413	0.50202	0.991681	1	1	2436
KEGG_COMPLEMENT_AND_COAGULATION_CASCADES	KEGG_COMPLEMENT_AND_COAGULATION_CASCADES		51	0.142916	0.4399	1	0.99909	1	4304

## Sheet: GSEA_report_negative_liver
Table S 5: Negative enrichment scores in Gene Set Enrichment Analysis (GSEA) between the high weight (HW) and low weight (LW) groups in liver
NAME	GS<br> follow link to MSigDB	GS DETAILS	SIZE	ES	NES	NOM p-val	FDR q-val	FWER p-val	RANK AT MAX
KEGG_RIBOSOME	KEGG_RIBOSOME	Details ...	71	-0.69905	-2.5006	0	0	0	3188
KEGG_PROTEIN_EXPORT	KEGG_PROTEIN_EXPORT	Details ...	21	-0.77528	-2.19919	0	0	0	1512
KEGG_OXIDATIVE_PHOSPHORYLATION	KEGG_OXIDATIVE_PHOSPHORYLATION	Details ...	80	-0.58855	-2.18061	0	0	0	3507
KEGG_CARDIAC_MUSCLE_CONTRACTION	KEGG_CARDIAC_MUSCLE_CONTRACTION	Details ...	39	-0.5611	-1.79054	0	0.021699	0.104	3281
KEGG_PORPHYRIN_AND_CHLOROPHYLL_METABOLISM	KEGG_PORPHYRIN_AND_CHLOROPHYLL_METABOLISM	Details ...	19	-0.63718	-1.75272	0.007874	0.024147	0.142	2852
KEGG_VIBRIO_CHOLERAE_INFECTION	KEGG_VIBRIO_CHOLERAE_INFECTION	Details ...	43	-0.45704	-1.53637	0.025424	0.148249	0.689	1852
KEGG_GLYCOSAMINOGLYCAN_DEGRADATION	KEGG_GLYCOSAMINOGLYCAN_DEGRADATION	Details ...	17	-0.5565	-1.49097	0.044706	0.176522	0.796	537
KEGG_PARKINSONS_DISEASE	KEGG_PARKINSONS_DISEASE	Details ...	79	-0.39644	-1.46946	0.012539	0.179794	0.852	2515
KEGG_PATHOGENIC_ESCHERICHIA_COLI_INFECTION	KEGG_PATHOGENIC_ESCHERICHIA_COLI_INFECTION	Details ...	44	-0.42986	-1.43085	0.031884	0.210614	0.921	1849
KEGG_GLYCOSAMINOGLYCAN_BIOSYNTHESIS_CHONDROITIN_SULFATE	KEGG_GLYCOSAMINOGLYCAN_BIOSYNTHESIS_CHONDROITIN_SULFATE	Details ...	16	-0.53128	-1.3578	0.123737	0.305345	0.984	820
KEGG_LYSOSOME	KEGG_LYSOSOME	Details ...	103	-0.34635	-1.34609	0.025974	0.300719	0.987	2035
KEGG_MATURITY_ONSET_DIABETES_OF_THE_YOUNG	KEGG_MATURITY_ONSET_DIABETES_OF_THE_YOUNG	Details ...	18	-0.50551	-1.34476	0.109453	0.278115	0.989	2569
KEGG_ANTIGEN_PROCESSING_AND_PRESENTATION	KEGG_ANTIGEN_PROCESSING_AND_PRESENTATION	Details ...	26	-0.46151	-1.34182	0.097187	0.261194	0.99	2418
KEGG_GLYCINE_SERINE_AND_THREONINE_METABOLISM	KEGG_GLYCINE_SERINE_AND_THREONINE_METABOLISM	Details ...	23	-0.44505	-1.29615	0.134663	0.317742	0.998	3953
KEGG_METABOLISM_OF_XENOBIOTICS_BY_CYTOCHROME_P450	KEGG_METABOLISM_OF_XENOBIOTICS_BY_CYTOCHROME_P450	Details ...	26	-0.43507	-1.28022	0.146214	0.324334	0.998	4037
KEGG_PROPANOATE_METABOLISM	KEGG_PROPANOATE_METABOLISM	Details ...	24	-0.43577	-1.25443	0.155814	0.353425	0.999	1787
KEGG_RETINOL_METABOLISM	KEGG_RETINOL_METABOLISM	Details ...	27	-0.42239	-1.24989	0.15285	0.341447	0.999	1539
KEGG_CYTOKINE_CYTOKINE_RECEPTOR_INTERACTION	KEGG_CYTOKINE_CYTOKINE_RECEPTOR_INTERACTION	Details ...	140	-0.30617	-1.23714	0.053381	0.345501	0.999	996
KEGG_AMINOACYL_TRNA_BIOSYNTHESIS	KEGG_AMINOACYL_TRNA_BIOSYNTHESIS	Details ...	23	-0.39635	-1.16205	0.245478	0.490736	1	2547
KEGG_GLYCOSAMINOGLYCAN_BIOSYNTHESIS_HEPARAN_SULFATE	KEGG_GLYCOSAMINOGLYCAN_BIOSYNTHESIS_HEPARAN_SULFATE	Details ...	18	-0.40895	-1.12086	0.294811	0.570597	1	572
KEGG_HOMOLOGOUS_RECOMBINATION	KEGG_HOMOLOGOUS_RECOMBINATION		23	-0.39112	-1.11599	0.275949	0.557205	1	2039
KEGG_ETHER_LIPID_METABOLISM	KEGG_ETHER_LIPID_METABOLISM		21	-0.38314	-1.0692	0.371495	0.663918	1	265
KEGG_ARACHIDONIC_ACID_METABOLISM	KEGG_ARACHIDONIC_ACID_METABOLISM		28	-0.35948	-1.06257	0.368421	0.655217	1	3767
KEGG_PPAR_SIGNALING_PATHWAY	KEGG_PPAR_SIGNALING_PATHWAY		57	-0.30166	-1.04982	0.325	0.662854	1	1538
KEGG_GLUTATHIONE_METABOLISM	KEGG_GLUTATHIONE_METABOLISM		33	-0.34169	-1.04609	0.372549	0.646641	1	2620
KEGG_ALZHEIMERS_DISEASE	KEGG_ALZHEIMERS_DISEASE		109	-0.26255	-1.0207	0.410072	0.693734	1	2515
KEGG_PURINE_METABOLISM	KEGG_PURINE_METABOLISM		114	-0.26465	-1.01823	0.385417	0.675564	1	1951
KEGG_TRYPTOPHAN_METABOLISM	KEGG_TRYPTOPHAN_METABOLISM		31	-0.33018	-1.00379	0.44385	0.689651	1	2771
KEGG_DRUG_METABOLISM_CYTOCHROME_P450	KEGG_DRUG_METABOLISM_CYTOCHROME_P450		27	-0.33174	-0.99454	0.441734	0.692149	1	2771
KEGG_HEMATOPOIETIC_CELL_LINEAGE	KEGG_HEMATOPOIETIC_CELL_LINEAGE		49	-0.27167	-0.9204	0.581871	0.888293	1	1291
KEGG_RNA_POLYMERASE	KEGG_RNA_POLYMERASE		21	-0.32005	-0.90971	0.596491	0.891001	1	3216
KEGG_PROTEASOME	KEGG_PROTEASOME		32	-0.29066	-0.90026	0.624665	0.890193	1	2128
KEGG_SPHINGOLIPID_METABOLISM	KEGG_SPHINGOLIPID_METABOLISM		33	-0.28347	-0.88657	0.650919	0.900014	1	1932
KEGG_SNARE_INTERACTIONS_IN_VESICULAR_TRANSPORT	KEGG_SNARE_INTERACTIONS_IN_VESICULAR_TRANSPORT		31	-0.29154	-0.87244	0.695432	0.908282	1	1035
KEGG_BUTANOATE_METABOLISM	KEGG_BUTANOATE_METABOLISM		26	-0.28696	-0.85405	0.704434	0.925539	1	2840
KEGG_DNA_REPLICATION	KEGG_DNA_REPLICATION		29	-0.26855	-0.81898	0.773196	0.974317	1	1947
KEGG_PYRIMIDINE_METABOLISM	KEGG_PYRIMIDINE_METABOLISM		81	-0.21869	-0.80364	0.897611	0.977159	1	1558
KEGG_BASE_EXCISION_REPAIR	KEGG_BASE_EXCISION_REPAIR		25	-0.27403	-0.79054	0.779487	0.97377	1	1759
KEGG_FATTY_ACID_METABOLISM	KEGG_FATTY_ACID_METABOLISM		31	-0.25109	-0.75783	0.850254	0.996569	1	1787
KEGG_ALANINE_ASPARTATE_AND_GLUTAMATE_METABOLISM	KEGG_ALANINE_ASPARTATE_AND_GLUTAMATE_METABOLISM		26	-0.24642	-0.72757	0.879265	1	1	3120
KEGG_HYPERTROPHIC_CARDIOMYOPATHY_HCM	KEGG_HYPERTROPHIC_CARDIOMYOPATHY_HCM		52	-0.21133	-0.72225	0.971831	0.986932	1	1407
KEGG_NICOTINATE_AND_NICOTINAMIDE_METABOLISM	KEGG_NICOTINATE_AND_NICOTINAMIDE_METABOLISM		17	-0.26828	-0.69982	0.868074	0.983166	1	160
KEGG_GLYOXYLATE_AND_DICARBOXYLATE_METABOLISM	KEGG_GLYOXYLATE_AND_DICARBOXYLATE_METABOLISM		16	-0.2569	-0.6601	0.897129	0.985518	1	2677
KEGG_DILATED_CARDIOMYOPATHY	KEGG_DILATED_CARDIOMYOPATHY		54	-0.1672	-0.56767	0.997222	0.990228	1	1407
